# Supplementary material for: Antibiotic treatment failure in children aged 1 to 59 months with World Health Organization-defined severe pneumonia in Malawi: A CPAP IMPACT trial secondary analysis
Source: PLoS One. 2022 Dec 14;17(12):e0278938. doi: 10.1371/journal.pone.0278938 (PMC9750006; doi:10.1371/journal.pone.0278938)
Supplement: S1 File — (XLSX) [file pone.0278938.s001.xlsx]

## Sheet: in
_study_id2	max_resp_round_crf6	TreatFday3_5_log1_indi	TreatFday3_5_log2_indi	TreatFday6_indi	treat_failure	failure_bi	age_months	random_oxy	gender	wt	wt4ht	muac	who_sam_yes	who_sam_no	child_inf_hiv	child_not_inf_expo_hiv	ml_res	hb_results	diarrhea	dehydrat_no_oxy	dehydrat_some_oxy	dehydrat_sev_oxy	premature_birth	indoor_cook	ciga_expo	antibiotic_prior_hosp	pneumonia_resp	tb_expo	breastfeeding	dos_3_hib	dos_3_pcv	distance_to_healthfac	sev_hypox_yes	sev_hypox_no	mild_hypox_yes	mild_hypox_no	wheeze	vf_breath7_yes	vf_breath7_no	dang_sign60_yes	dang_sign60_no	day_6_cre1	day_6_cre2	day_6_cre3	day_6_cre4	sev_indraw_day6	flaring_day6	grunt_day6	head_nodding_day6
3	6	1	1	0	2	1	5	1	1	5	0	10	1			1	2	8.8	0				0	1	1	1	0	0	0			4	1			1	1			1		0	0	0	0	0	0	0	0
10	11	0	0	0	1	0	4	1	0	5.6	0	12		1			1	8.8	0				0	0	0	0	0	0	1	1	1	5		1		1	0			1		0	0	0		0	0	0	0
23	11	1	1	0	2	1	54	1	1	13.8	0	15	1		1		2	4.2	0				0	0	0	1	1	0	0			10		1		1	0			1		0	0	0		0	0	0	0
32	10	0	0	0	1	0	15		0	9.9	0	14		1			1	9.6					0	0	0	1	1	0	1	1	1	15	1			1	0		1			0	0	0		0	0	0	0
37	10	0	0	0	1	0	13		0	6.9	0	12		1	1		1	8.7					0	0	0	0	0	0	0	1	1	10		1	1		0					0	0	0		0	0	0	0
71	12	0	0	0	1	0	8	1	1	7	0	11.5	1			1	2	8.8	0				0	0	0	1	1	0	0	1	1	5	1			1	0			1		0	0	0		0	0	0	0
76	9	0	0	0	1	0	2	1	0	3.1	0	9	1			1	1	14.7	0				0	0	0	1	0	0	1			5		1	1		0			1		0	0	0		0	0	0	0
78	10	0	0	0	1	0	39		0	9.3	0	12.5		1	1		2	6.5					2	0	0	1	0	0	0			4		1		1	0		1			0	0	0		0	0	0	0
81	10	0	0	0	1	0	4	1	1	6	0	12.5		1			1	12	0	1			0	0	1	0	0	0	1			5		1	1		0			1		0	0	0		0	0	0	0
87	12	1	1	0	2	1	57		0	15.6	0	13.4	1			1	1	6.6					0	1	0	1	0	0	0	2	2	4		1	1		0		1			0	0	0		0	0	0	0
95	9	1	1	0	2	1	3		1	3.8	0	10.9	1			1	2						0	0	0	0	0	0	1			15		1		1	1	1				0	0	0		0	0	0	0
120	11	0	0	0	1	0	23		1	10.4	0	15.9		1			2	10.9					0	0	1	1	0	0	1	1	1	10		1		1	0		1			0	0	0		0	0	0	0
121	10	0	0	0	1	0	7	1	0	6.8	0	14		1			1	7.4	0				0	0	1	0	0	0	1	1	1	10		1	1		0			1		0	0	0		0	0	0	0
169	13	1	1	0	2	1	45	1	1	11.5	0	13.1		1	1		2	4.2	0				0	1	0	0	0	0	0	1	1	7		1		1	0				1	0	0	0		0	0	0	0
174	21	0	0	1	3	1	3	1	1	3.6	0	9.9	1			1	1	12.4					2	0	0	0	0	0	1			20		1		1	0			1		0	1	1		1	1	0	1
182	19	0	0	1	3	1	7		1	4.5	1	10.1	1			1	2	6					0	0	1	1	0	0	1			10		1		1	0		1			0	0	1		0	0	0	0
184	36	1	1	1	2	1	6	1	0	4.1	1	9	1		1		1	9.4	0				0	0	0	0	1	0	0	0		5		1		1	0			1		0	0	1		0	0	0	0
222	11	1	1	0	2	1	5	1	0	5.7	0	11.7		1			1	7.5	0				0	0	0	0	0	0	1			0.5		1	1		1			1		0	0	0		0	0	0	0
235	14	0	0	1	3	1	6		1	4	1	9.4	1				1	12.4					1	0	0	1	0	1	1			5		1		1	0		1			0	1	0		1	0	0	0
236	14	0	0	1	3	1	10		1	5.7	1	11.2	1				1	10.7					0	0	0	1	0	0	1	1	1	7	1			1	0					0	1	0		0	0	0	0
242	11	1	1	0	2	1	49	1	1	16	0	14.5		1	1		2	4.8	0				0	0	0	1	0	0	0			10		1		1	0			1		0	0	0		0	0	0	0
280	10	1	1	0	2	1	28	1	0	12	0	14		1	1		1	6.2	0	1			0	0	0	1	0	1	0			2	1			1	0			1		0	0	0		0	0	0	0
366	15	1	1	0	2	1	11	1	1	8.5	1	10	1			1	2	9.4	1		1		0	0	0	1	0	0	0	2	2	7		1	1		0			1		0	0	0		0	0	0	0
400	12	0	0	0	1	0	8		0	8	0	14.5		1			1	10.8					0	0	0	1	1	0	1	1	1	0.5		1		1	0		1			0	0	0		0	0	0	0
518	23	1	1	1	2	1	55		1	11	1	11.5	1			1	2	2.6					0	0	0	1	0	0	0	1	1	10		1		1	0		1			1	1	1		0	1	0	1
525	11	0	0	0	1	0	14	1	1	6.5	1	12	1			1	2	4.5	0	1			2	0	1	0	1	0	1			7		1		1	0			1		0	0	0		0	0	0	0
550	3	1	1	0	2	1	4		0	5.5	0	11.5	1			1	2	9.8					0	0	1	0	0	0	1	0	0	10	1			1	0		1			0	0	0		0	0	0	0
563	3	1	1	0	2	1	2	1	0	3.5	0	11.2	1				1	10.7	0	1			1	0	0	0	0	0	1			1.5		1		1	0			1		0	0	0		0	0	0	0
595	10	0	0	0	1	0	41	1	1	7.7	1	12.3	1			1	1	11.3	0		1		2	0	0	0	0	0	0			4		1		1	0					0	0	0		0	0	0	0
656	26	1	1	1	2	1	10	1	0	3.3	1	7	1			1	2	8.7	2		1		0	0	0	1	1	0	1	0		5		1		1	0			1		1	1	1		1	1	0	1
662	9	0	0	0	1	0	4		1	4.2	0	11	1			1	2	4.4					0	0	0	0	0	0	1			5		1	1		0		1			0	0	0		0	0	0	0
686	26	1	1	1	2	1	1	1	1	4	0	11	1			1	1	12.3	0	1			0	0	0	0	0	0	1			5		1	1		0			1		1	1	1		0	0	0	0
687	14	1	1	1	2	1	3		1	3.2	0	10.1	1			1	1	8.4					0	0	0	0	0	0	1			5	1			1	0	1				0	1	1	1	1	1	0	0
711	11	0	0	0	1	0	3		0	2.7	0	9	1			1	1	11.6					0	0	0	0	0	0	1	2	2	10		1		1	0		1			0	0	0		0	0	0	0
772	34	1	1	1	2	1	3	1	1	3.8	0	10.4	1			1	2	6.9	0	1			0	0	1	0	0	0	1			3		1		1	0			1		0	1	1		1	0	0	0
779	12	0	1	0	2	1	36	1	1	9.3	0	12.2		1	1		1	4.9	0	1			0	0	0	1	0	0	0	2	2	0.5		1	1		0			1		0	0	0		0	0	0	0
831	12	0	0	0	1	0	3	1	1	4.6	0	11.5	1				1	8.3	0	1			0	0	0	0	0	0	1	0	0	5		1	1		0			1		0	0	0		0	0	0	0
961	9	0	0	0	1	0	19		0	7.8	0	11.4	1				1	10.4					0	0	0	0	1	0	0	1	1	5		1	1		0		1			0	0	0		0	0	0	0
974	10	1	1	0	2	1	13		1	6.9	1	12.3	1			1	1	9.6					0	0	0	1	0	0	1	1	1	0.5		1	1		0		1			0	0	0		0	0	0	0
1042	10	0	0	0	1	0	2		0	3.4	0	10.6	1			1	1	13.3					0	0	1	0	0	0	1			15		1		1	0		1			0	0	0		0	0	0	0
1063	12	1	1	0	2	1	16	1	0	4	0	9.5	1			1	2	3.6	2	1			1	0	0	0	1	0	1			5		1	1		0			1		0	0	0		0	0	0	0
1097	11	1	1	0	2	1	3		0	4.8	0	10.8	1				1	6					0	1	0	1	0	0	1	0	0	4	1			1	0	1				0	0	0		0	0	0	0
1119	10	0	0	0	1	0	8		0	5.2	1	11.3	1			1	1	10.1					0	0	0	1	0	0	1	1	1	2		1	1		0		1			0	0	0		0	0	0	0
1145	10	0	0	0	1	0	3		0	4.2	1	10.5	1			1	1	9.5					0	0	1	0	1	0	1	1	1	7	1			1	0		1			0	0	0		0	0	0	0
1189	10	0	0	0	1	0	1	1	1	2.9	0	9.7	1			1	1	7.9	0	1			0	0	0	0	0	0	1			5		1		1	0			1		0	0	0		0	0	0	0
1190	10	0	0	0	1	0	12	1	0	7	1	12	1			1	1	11	1		1		0	0	0	1	0	0	1	1	1	0.5		1	1		0			1		0	0	0		0	0	0	0
1243	10	0	0	0	1	0	2	1	0	5.2	0	13.1		1			1	10.7	0	1			0	0	0	0	0	0	1			5		1		1	0			1		0	0	0		0	0	0	0
1245	10	0	0	0	1	0	7	1	1	6.5	0	13.5		1			1	11.2	0	1			0	0	0	1	1	2	1	0	0	10		1	1		0			1		0	0	0		0	0	0	0
1254	14	1	1	1	2	1	9	1	1	6.3	1	11.4	1			1	2	6.9	2		1		0	0	0	1	0	0	1	1	1	5		1	1		0				1	1	0	0		0	0	0	0
1285	10	1	1	0	2	1	25		1	8.8	1	14.5	1			1	2	4.4					2	2	2	2	2	0	0	1	1			1	1		1		1			0	0	0		0	0	0	0
1307	10	1	1	0	2	1	18		1	7.3	1	11.4	1			1	2	9.2					0	0	0	0	1	0	1	0	0	8		1		1	0		1			0	0	0		0	0	0	0
1371	11	0	0	0	1	0	5		1	6.2	1	12.5	1			1	1	8.3					0	0	0	0	0	0	1	0	0	3.5		1		1	1		1			0	0	0		0	0	0	0
1378	14	0	0	1	3	1	32	1	0	7.5	1	12.5	1			1	1	9.1	0	1			0	0	0	0	0	0	1	2	2			1	1		0			1		0	0	1		0	0	0	0
1398	11	0	0	0	1	0	14	1	1	7.2	0	11.3	1			1	2	7.5	0	1			0	1	0	1	1	0	1	1	1	7		1	1		0			1		0	0	0		0	0	0	0
1424	13	1	1	0	2	1	10		1	6	1	12.5	1				1	8.8					0	0	0	0	0	0	1	1	1	7		1		1	0		1			0	0	0		0	0	0	0
1459	9	0	0	0	1	0	19	1	0	7.4	0	13.5		1			1	10.7		1			0	0	0	1	0	0	1	2	2	3		1	1		0					0	0	0		0	0	0	0
1475	10	0	0	0	1	0	23	1	0	6.9	1	11.5	1			1	1	13.5	0	1			0	0	0	0	1	0	1	2	2	5	1			1	0			1		0	0	0		0	0	0	0
1484	15	1	1	1	2	1	4		1	4.3	0	11.3	1				1	9.6					0	0	1	0	0	0	1	0	0	10		1		1	0	1				1	1	1	1	1	1	1	1
1519	7	1	1	0	2	1	12		0	5.6	1	10.3	1			1	1	7.6					0	0	0	1	0	0	1	1	1	5		1	1		0		1			0	0	0	0	0	0	0	0
1534	14	0	0	0	1	0	3		1	6.6	0	13.9		1			1	10.9					0	0	0	0	0	0	1			7	1			1	1		1			0	0	0		0	0	0	0
1574	10	1	1	0	2	1	26	1	1	6.8	1	10.6	1		1		1	6.9	0	1			1	1	1	0	1	0	0	2	2	2.5		1		1	0			1		0	0	0		0	0	0	0
1592	10	1	1	0	2	1	6	1	0	6	0	10.9	1			1	1	14.2	1		1		0	0	0	1	1	0	0			10		1	1		0			1		0	0	0		0	0	0	0
1599	10	0	0	0	1	0	21		1	10.3	0	14.4		1			1	12.4					0	0	0	0	1	0	1	2	2	1.5		1		1	1		1			0	0	0		0	0	0	0
1608	10	0	0	0	1	0	10		1	6.3	1	12.4	1			1	1	9.2					0	0	0	0	0	0	1	2	2	0.5	1			1	0					0	0	0		0	0	0	0
1619	19	1	1	0	2	1	13		0	6.4	0	11.4	1			1	2	10.2					0	1	0	0	0	0	1	2	2	2		1		1	0		1			0	0	0		0	0	0	0
1643	13	0	0	1	3	1	47	1	1	7.4	1	10.5	1			1	1	7	0	1			0	1	0	0	0	0	0	2	2	2.5		1		1	0			1		1	0	0		0	0	0	0
1702	26	1	1	1	2	1	4		0	4.6	1	11.4	1			1	1	12.6					0	0	0	0	0	2	1			2	1			1	0		1			0	1	1		1	0	0	0
1712	10	0	0	0	1	0	47		1	9.5	0	12.2	1			1	2	3.1					0	0	0	0	0	0	1	1	1	6.5		1	1		0	1				0	0	0		0	0	0	0
1744	33	0	0	1	3	1	8	1	1	10	0	14.5		1			1	10.5	0	1			0	0	0	0	0	0	1	1	1	3		1		1	1			1		0	0	1		0	0	0	0
1746	10	0	0	0	1	0	10	1	1	7	1	13	1			1	2	7.6	2		1		0	0	1	1	1	0	1	1	1	3		1		1	0			1		0	0	0		0	0	0	0
1748	10	0	0	0	1	0	7	1	1	8.6	0	13.6		1			2	6.9	0	1			0	0	1	1	0	0	1	1	1	7		1		1	0			1		0	0	0		0	0	0	0
1758	28	0	0	1	3	1	14	1	1	7.5	1	11.7	1			1	2	6	0	1			0	0	0	0	0	0	1	1	1	10.2		1	1		0			1		0	1	1		0	1	0	0
1764	10	0	0	0	1	0	8		0	3.4	1	8.5	1			1	2	4					0	0	1	0	0	0	1	0	0	13	1			1	0		1			0	0	0		0	0	0	0
1785	18	1	1	1	2	1	2	1	0	3.6	1	10	1			1	1	10.4	0	1			0	1	0	0	0	0	1			10		1		1	0			1		0	1	1		1	0	0	0
1802	10	0	0	0	1	0	1	1	1	4.7	1	11.4	1			1	1	9.3	0	1			0	0	0	0	0	0	1			12		1		1	0			1		0	0	0		0	0	0	0
1831	13	0	0	0	1	0	16		0	6.1	1	11	1			1	2	8.2					0	0	0	1	0	2	1	2	2	10	1			1	0		1			0	0	0		0	0	0	0
1834	10	0	0	0	1	0	19		1	10	0	13.6		1			2	10.2					0	0	0	0	0	2	1	2	2	10		1	1		1		1			0	0	0		0	0	0	0
1896	10	0	0	0	1	0	32		0	8.5	0	11.1	1			1	2	6.2					0	0	0	1	1	2	0	1	1	10		1	1		0		1			0	0	0		0	0	0	0
1901	10	1	1	0	2	1	11		1	7.8	0	13.6	1			1	2	5.4					0	0	0	0	1	1	1	1	1	15		1		1	0		1			0	0	0		0	0	0	0
1906	10	1	1	0	2	1	2	1	0	3.4	1	10	1			1	2	10.2	0	1			0	0	0	0	0	0	1			0.5	1			1	0			1		0	0	0		0	0	0	0
1907	10	0	0	0	1	0	25	1	1	9	1	13.7	1			1	2	6.6	0	1			0	0	0	1	0	1	0	1	1	2		1	1		0			1		0	0	0		0	0	0	0
1918	11	1	1	0	2	1	7		0	5.7	1	11.7	1			1	2	4					0	0	0	0	0	0	1	0	0	4		1	1		0		1			0	0	0		0	0	0	0
1969	10	1	1	0	2	1	29		1	10.7	0	14.1		1	1		2	11.6					0	0	0	1	1	0	0	2	2			1		1	1		1			0	0	0		0	0	0	0
1995	10	0	0	0	1	0	10	1	1	4.3	1	10.5	1				1	10.1	0	1			0	0	0	1	0	0	1	1	1	4.5		1		1	0			1		0	0	0		0	0	0	0
2008	10	1	1	0	2	1	9	1	1	5.9	0	12.5		1			2	6.2	2	1			0	0	0	0	1	0	1	1	1	2.5		1		1	0			1		0	0	0		0	0	0	0
2016	10	0	0	0	1	0	45	1	0	9.3	1	12	1			1	2	8.4	0	1			0	1	0	0	0	0	0	1	1	5.5		1		1	0			1		0	0	0		0	0	0	0
2093	12	1	1	0	2	1	4	1	0	6.3	0	13		1			1	7.4	0	1			0	0	0	0	0	0	1					1		1	0			1		0	0	0		0	0	0	0
2116	13	1	1	1	2	1	21		1	7.6	0	13		1	1		1	2.5					0	0	0	0	0	1	1	1	1	4		1		1	0		1			0	0	1		0	0	0	0
2122	10	1	1	0	2	1	15		1	8.1	0	12.7		1	1		1	8.4					0	0	0	0	1	0	1	2	2	5.5		1		1	0		1			0	0	0		0	0	0	0
2137	10	0	0	0	1	0	9	1	1	6	0	11.4	1			1	1	7.9	0	1			0	1	0	0	0	0	1	1	1	3		1		1	0			1		0	0	0		0	0	0	0
2146	13	0	0	0	1	0	1	1	1	5	0	12.5		1			1	8.4	0	1			0	0	0	0	0	0	1			15		1		1	0			1		0	0	0		0	0	0	0
2149	13	1	1	1	2	1	2		0	5	0	12		1			2	6.1					0	0	0	0	0	0	1			5		1		1	0	1				1	0	0		0	0	0	0
2159	10	1	1	0	2	1	48		1	8	1	11.5	1			1	2	8.2					0	0	0	0	1	0	0	2	2	10		1	1		0	1				0	0	0		0	0	0	0
2160	11	0	0	0	1	0	22		1	8.5	0	13.4	1			1	2	3.7					0	0	0	0	0	0	1	2	2	2	1			1	0		1			0	0	0		0	0	0	0
2178	10	0	0	0	1	0	32	1	1	8.8	0	11.6	1			1	1	1.6	0	1			0	0	1	1	0	0	0			3		1	1		0			1		0	0	0		0	0	0	0
2180	13	1	1	1	2	1	6	1	0	6.4	0	11.3	1			1	1	14.7	0	1			0	1	0	0	0	0	1	1	1	4		1	1		1			1		0	0	1		0	0	0	0
2182	15	1	1	0	2	1	15		0	7.2	1	12.5	1			1	2	4.7					0	0	0	1	0	0	1	2	2	10	1			1	0		1			0	0	0		0	0	0	0
2193	10	0	0	0	1	0	19	1	0	11	0	16		1			2	11.7	0	1			0	0	0	0	0	0	0	2	2	6		1		1	0			1		0	0	0		0	0	0	0
2269	10	0	0	0	1	0	3		0	4.3	1	11	1			1	2	4.1					0	0	0	0	0	0	1			12.5		1		1	0	1				0	0	0		0	0	0	0
2274	10	0	0	0	1	0	29		0	10	0	12.5	1			1	2	4.9					0	0	0	0	0	0	0	2	2	2	1			1	0		1			0	0	0		0	0	0	0
2291	10	0	0	0	1	0	14	1	1	7	1	12	1			1	2	9.2	2		1		0	0	1	0	0	0	1	2	2	3		1	1		0			1		0	0	0		0	0	0	0
2326	10	0	0	0	1	0	6		1	5.8	0	11	1			1	1	6.5					0	0	0	0	0	0	1	1	1	0.5		1		1	0		1			0	0	0		0	0	0	0
2354	10	0	1	0	2	1	5	1	0	6.2	0	13.7		1			1	12.1	0	1			0	0	1	1	0	0	1			1		1	1		0			1		0	0	0		0	0	0	0
2366	11	1	1	0	2	1	15	1	1	9	0	12.5	1			1	2	5.2	0	1			0	1	0	0	0	0	0	2	2	5		1	1		0			1		0	0	0		0	0	0	0
2370	10	0	0	0	1	0	9		1	8.4	0	15		1			1	9.2					0	0	0	0	0	0	1	1	1	5		1		1	0		1			0	0	0		0	0	0	0
2384	10	1	1	0	2	1	16	1	1	5	1	10.5	1		1		1	9.3	1			1	0	0	0	0	1	0	1	2	2	2		1	1		0			1		0	0	0		0	0	0	0
2385	17	1	1	1	2	1	28		0	8.4	1	13	1			1	2	10.5					0	0	0	0	0	0	0	2	2	0.5		1	1		0	1				0	0	1		0	0	0	0
2406	36	1	1	0	2	1	22		0	10	0	13.8	1			1	2	1.7					0	0	0	1	0	2	1	1	1	1	1			1	0	1				0	0	0		0	0	0	0
2415	13	0	0	1	3	1	28		0	6.2	1	9	1		1		1	5.7					0	0	0	1	1	0	1	1	1	0.5	1			1	0	1				0	0	1		0	0	0	0
2437	10	0	0	0	1	0	7	1	0	4.2	1	10.5	1				1	10.6	0	1			0	0	0	0	0	0	0			10	1			1	0			1		0	0	0		0	0	0	0
2449	19	0	0	1	3	1	4	1	1	2.4	0	9.5	1			1	1	11.4	0	1			1	0	0	0	0	0	1			1.5		1		1	0			1		0	1	1		1	0	0	1
2541	9	0	0	0	1	0	9	1	1	8.2	0	14		1			1	7.4	0	1			0	0	0	0	0	0	1	1	1	5		1		1	0			1		0	0	0		0	0	0	0
2618	10	1	1	0	2	1	27	1	1	9	0	11.2	1			1	2	11.5	0	1			0	0	0	0	0	0	0	2	2	3		1		1	1			1		0	0	0		0	0	0	0
2692	10	0	0	0	1	0	2	1	0	5.9	0	13.8		1			1	8.6	0	1			0	0	0	0	0	0	1			10		1		1	0			1		0	0	0		0	0	0	0
2732	10	1	1	0	2	1	8	1	0	6.5	1	12.5	1			1	2	3.3	0	1			0	0	0	0	0	0	1	0	0	0.5		1	1		0					0	0	0		0	0	0	0
2818	10	1	1	0	2	1	11	1	0	8.2	0	14.6		1			1	11.9	0	1			0	0	0	1	0	0	0	1	1	15		1	1		0			1		0	0	0		0	0	0	0
2869	10	1	1	0	2	1	3	1	1	3.9	1	11	1			1	2	5.6	0	1			1	0	0	0	0	0	1			15		1	1		0			1		0	0	0		0	0	0	0
2874	10	0	0	0	1	0	2		1	5.8	0	13.5		1			1	11.6					0	0	0	1	1	0	1			0.5		1	1		1		1			0	0	0		0	0	0	0
2886	10	0	0	0	1	0	16	1	0	10.5	0	13.5		1			1	10.5	0	1			0	0	0	0	1	0	1					1		1	0			1		0	0	0		0	0	0	0
2903	10	0	0	0	1	0	12		1	9.2	0	15		1			2	10.7					0	0	0	1	0	0	1	0	0	7.5		1		1	0		1			0	0	0		0	0	0	0
2947	10	0	0	0	1	0	27		0	10.6	0	13.2	1			1	2	4.1					0	0	0	0	1	0	0	2	2	7		1	1		0		1			0	0	0		0	0	0	0
2960	10	0	0	0	1	0	1		1	2.9	0	9.8	1			1	1	10.4					0	0	1	0	0	0	1			3	1			1	0		1			0	0	0		0	0	0	0
3141	8	1	1	0	2	1	12		0	6	1	10	1			1	1	6.7					0	0	0	1	0	0	1	1	1	10		1	1		0		1			0	0	0		0	0	0	0
3226	27	1	1	1	2	1	10	1	1	8.9	0	13.8		1		1	2	7.4	0	1			0	0	1	0	0	0	1	2	2	1	1			1	1			1		1	1	1		1	1	0	1
3229	9	0	0	0	1	0	18		1	9.7	0	15		1		1	1	12.7					0	1	0	0	1	1	1	1	1	5	1			1	0	1				0	0	0		0	0	0	0
3237	10	1	1	0	2	1	35	1	1	10	0	15		1		1	2	8.2	0	1			0	0	1	0	0	0	0	1	1	5	1			1	0			1		0	0	0		0	0	0	0
3259	18	0	0	0	1	0	18	1	0	9.6	0	13		1			2	6.3	0	1			0	0	0	0	0	0	0			1		1		1	0				1	0	0	0		0	0	0	0
3305	10	0	0	0	1	0	15		1	7.5	0	15		1		1	1	9.2					0	0	1	0	1	0	1			1	1			1	1		1			0	0	0		0	0	0	0
3363	10	0	0	0	1	0	19	1	0	7.5	0	12.5	1			1	2	4.6	0	1			0	0	0	0	0	0	1	1	1	4		1	1		0			1		0	0	0		0	0	0	0
3419	11	1	1	0	2	1	2	1	0	3.8	0	10.2	1				1	10.2	0	1			0	0	0	1	1	0	1			0.5		1		1	0			1		0	0	0		0	0	0	0
3556	18	1	1	0	2	1	8		1	7	0	13.5		1		1	1	7.9					0	0	0	0	0	0	1	1	1	5	1			1	1		1			0	0	0		0	0	0	0
3582	10	1	1	0	2	1	12		0	7	0	12.4		1		1	2	3.3					0	1	1	0	0	0	1	1	1	2	1			1	0		1			0	0	0		0	0	0	0
3627	10	0	0	0	1	0	6		0	6.2	0	12		1			1	10.8					0	1	1	0	0	0	1			1.5		1	1		0	1				0	0	0		0	0	0	0
3629	10	0	0	0	1	0	16	1	1	9.9	0	15.8		1		1	1	10.4	0	1			0	0	0	0	1	0	1	1	1	3	1			1	1			1		0	0	0		0	0	0	0
3659	17	1	1	1	2	1	8	1	1	7.8	0	14.5		1		1	1	8.6	0	1			0	0	0	0	0	0	1	2	2	2.5	1			1	1			1		0	1	1		1	0	0	0
3669	10	0	0	0	1	0	34	1	0	13.6	0	15		1		1	2	11	0	1			0	0	0	0	1	0	0	1	1	8	1			1	0			1		0	0	0		0	0	0	0
3710	10	0	0	0	1	0	48		1	15.8	0	16.2		1		1	1	12.2					0	0	0	0	0	0	0	1	1	5	1			1	1		1			0	0	0		0	0	0	0
3713	11	0	0	0	1	0	13	1	0	6	1	11	1				1	10.2	0	1			0	0	1	0	0	0	0	2	2	2.5		1	1		0			1		0	0	0		0	0	0	0
3789	10	0	0	0	1	0	17	1	0	11.1	0	15		1		1	2	8.3	0	1			0	1	1	0	1	0	1	1	1	3	1			1	0			1		0	0	0		0	0	0	0
3834	13	1	1	0	2	1	13	1	0	6.9	0	11.5	1			1	2	10	0	1			0	0	1	0	0	0	1	1	1	3	1			1	0			1		0	0	0		0	0	0	0
3842	10	0	0	0	1	0	16		0	12.5	0	17		1		1	1	11.4					0	0	0	0	0	0	1	2	2	3	1			1	0		1			0	0	0		0	0	0	0
3865	10	0	0	0	1	0	6	1	0	5.9	0	12.5		1			1	11.2	0	1			0	0	1	0	1	0	1	1	1	0.5		1		1	1			1		0	0	0		0	0	0	0
3878	12	1	1	1	2	1	7	1	1	3.5	1	9.3	1			1	1	5.6	0	1			0	0	0	0	1	0	1	1	1	5	1			1	0			1		1	1	1	1	1	0	0	0
3893	10	0	0	0	1	0	6		0	5.5	1	12.5	1			1	1	10.5					0	0	0	0	0	0	1	1	1	5	1			1	0		1			0	0	0		0	0	0	0
3926	6	1	1	0	2	1	6	1	1	4.4	0	11	1			1	1	6.1	0	1			0	0	0	0	0	0	1	2	2	1	1			1	0			1		0	0	0	0	0	0	0	0
3928	10	1	1	0	2	1	3		0	6.7	0	12.5		1		1	1	10.6					0	0	0	0	0	0	1			1	1			1	0	1				0	0	0		0	0	0	0
3974	14	1	0	0	1	0	15	1	0	8	0	14.5		1		1	2	8.5	0	1			0	0	1	1	0	0	1	1	1	1	1			1	0			1		0	0	0		0	0	0	0
3987	10	0	0	0	1	0	15		1	11	0	16		1			1	10.2					0	0	0	0	0	0	1	1	1	2		1		1	1		1			0	0	0		0	0	0	0
3992	17	1	1	1	2	1	3		1	6.5	0	13.5		1		1	1	11.2					0	0	0	1	1	0	1	0	0	2	1			1	0		1			0	1	1		1	0	0	0
4015	10	0	0	0	1	0	22	1	1	9.2	0	13.5		1			2	8.8	0	1			1	0	0	0	0	0	1	2	2	2		1	1		0				1	0	0	0		0	0	0	0
4020	5	1	1	0	2	1	3	1	0	5	0	12		1			1	11.8	1		1		0	1	0	0	0	0	1			10		1	1		0			1		0	0	0	0	0	0	0	0
4025	19	0	1	1	2	1	13		1	5.3	0	10	1				1	11.5					0	0	0	1	1	0	1	0		5		1	1		0	1				0	1	1		1	0	0	0
4039	10	0	0	0	1	0	7	1	0	8	0	14.5		1		1	1	9	0	1			0	0	1	1	0	0	1	1	1	0.5	1			1	1			1		0	0	0		0	0	0	0
4040	10	1	1	0	2	1	16		1	9.9	0	17.1		1		1	2	5.2					0	0	0	0	0	0	1	2	2	10	1			1	0		1			0	0	0		0	0	0	0
4056	13	1	1	0	2	1	3		1	4	0	11	1			1	1	7.1					1	1	0	0	0	0	1			3	1			1	0		1			0	0	0		0	0	0	0
4060	10	0	0	0	1	0	1		1	4.8	0	13.7		1		1	2	10.5					0	0	0	0	0	0	1			5	1			1	1		1			0	0	0		0	0	0	0
4069	10	0	0	0	1	0	1	1	1	5.7	0	12.5		1		1	1	10.7	0	1			0	0	0	1	0	0	1			5	1			1	0			1		0	0	0		0	0	0	0
4084	10	0	0	0	1	0	19	1	0	9.1	0	14.5		1		1	1	5.7	0	1			0	0	0	0	0	0	0	2	2	6	1			1	0			1		0	0	0		0	0	0	0
4115	11	1	1	0	2	1	24	1	0	11.9	0	15	1			1	1	7.5	0	1			0	0	0	1	1	0	1	1	1	15	1			1	0			1		0	0	0		0	0	0	0
4126	10	0	0	0	1	0	1	1	0	2.2	1	8.3	1			1	1	11.6	0	1			1	0	0	0	0	0	1			5	1			1	0			1		0	0	0		0	0	0	0
4128	10	0	0	0	1	0	54	1	1	15.7	0	14.5		1		1	2	11.5	0	1			0	0	0	0	1	0	0	2	2	6	1			1	0			1		0	0	0		0	0	0	0
4129	15	1	1	1	2	1	2		1	5.5	0	13		1		1	1	12.2					0	0	0	0	1	0	1			1	1			1	0		1			0	1	1		1	0	0	0
4136	10	1	1	0	2	1	35		1	10.1	0	15.9		1		1	2	10.8					0	0	1	1	1	0	0	1	1	1	1			1	1		1			0	0	0		0	0	0	0
4144	11	0	0	0	1	0	2		0	5.1	1	12	1			1	1	7.8					0	0	1	1	0	0	1			5	1			1	1	1				0	0	0		0	0	0	0
4145	10	0	0	0	1	0	1		0	3.8	0	11.5	1			1	1	10.4					0	0	0	0	1	0	1			10	1			1	0	1				0	0	0		0	0	0	0
4158	10	0	0	0	1	0	3	1	1	7.5	0	15.9		1		1	1	8.9	0	1			0	0	0	0	0	0	1			3	1			1	0			1		0	0	0		0	0	0	0
4221	10	0	0	0	1	0	6	1	1	9.4	0	16		1		1	1	12.6	0	1			0	0	0	0	0	0	1	1	1	2.5	1			1	1			1		0	0	0		0	0	0	0
4246	10	0	0	0	1	0	7		1	7.5	0	12.6		1		1	2	7.9					0	0	0	0	0	0	1	2	2	15	1			1	0	1				0	0	0		0	0	0	0
4254	10	0	0	0	1	0	3	1	1	7.7	0	15		1		1	1	10.2	0	1			0	0	0	0	0	0	1	0	0	1	1			1	0			1		0	0	0		0	0	0	0
4281	10	1	1	0	2	1	37	1	1	11.1	0	15.1		1		1	2	11.7	0	1			0	1	0	0	0	0	0	2	2	2.5	1			1	1			1		0	0	0		0	0	0	0
4288	22	1	1	1	2	1	4	1	0	4	1	11	1			1	2	3	0	1			0	0	0	0	1	0	1			10	1			1	1			1		0	1	1		0	1	0	0
4291	10	0	0	0	1	0	10	1	1	8.3	0	13.3		1		1	1	10.3	0	1			0	1	0	0	0	0	1	1	1	1	1			1	0			1		0	0	0		0	0	0	0
4298	18	1	1	1	2	1	5		0	5	1	12	1			1	1	10.2					0	0	0	1	0	0	1			10	1			1	0		1			0	1	1		1	0	0	0
4330	11	0	0	0	1	0	1		0	5.2	0	12		1		1	1	13.1					0	0	0	0	0	0	1			2	1			1	1		1			0	0	0		0	0	0	0
4332	11	0	0	0	1	0	7		1	8.6	0	15		1			1	10.4					0	0	0	0	0	2	1	2	2	3		1		1	1		1			0	0	0		0	0	0	0
4339	10	1	1	0	2	1	11	1	0	9	0	13		1			1	8.8	1	1			0	0	0	1	0	0	1			5		1	1		0			1		0	0	0		0	0	0	0
4346	10	0	0	0	1	0	1	1	0	4.5	0	11.3	1			1	1	10.3	0	1			0	0	0	0	0	0	1			5		1		1	0			1		0	0	0		0	0	0	0
4351	10	0	0	0	1	0	22		0	9	0	14.8	1			1	1	7.6					0	1	0	1	1	0	1	1	1	1	1			1	1		1			0	0	0		0	0	0	0
4379	10	0	0	0	1	0	8		1	8.1	0	14		1		1	2	6.9					0	1	0	0	0	0	1	1	1	5	1			1	0		1			0	0	0		0	0	0	0
4381	10	0	0	0	1	0	2	1	0	5	0	11.2	1			1	1	11.1	0	1			0	0	0	0	0	0	1			3	1			1	1			1		0	0	0		0	0	0	0
4382	11	0	0	0	1	0	7		1	6.5	0	12.9		1		1	1	9.3					0	0	0	1	0	0	1	1	1	1	1			1	0		1			0	0	0		0	0	0	0
4415	13	1	1	1	2	1	2		0	5.4	0	12.9		1		1	1	9.9					0	0	0	1	0	0	1			3	1			1	0		1			0	1	1		1	0	0	0
4430	10	0	0	0	1	0	34		0	9.5	0	13.2		1		1	1	9.1					0	1	0	0	0	0	0	1	1	0.5	1			1	0					0	0	0		0	0	0	0
4452	11	0	0	0	1	0	1	1	1	3.8	0	10	1			1	1	10.1	0	1			0	0	0	1	0	0	1			3		1	1		1			1		0	0	0		0	0	0	0
4524	10	0	0	0	1	0	3	1	1	4.3	0	11.6		1		1	1	12.5	0	1			0	1	0	0	0	0	1			1	1			1	0			1		0	0	0		0	0	0	0
4528	10	0	0	0	1	0	7	1	1	7	0	12		1		1	1	10	0	1			0	0	0	0	1	0	1	1	1	2	1			1	1			1		0	0	0		0	0	0	0
4547	10	0	0	0	1	0	2	1	0	6	0	13.5		1		1	1	10.7	0	1			0	1	0	1	0	0	1			5	1			1	0			1		0	0	0		0	0	0	0
4552	11	0	0	0	1	0	7		1	9.9	0	15.5		1		1	1	11.4					1	0	0	0	0	0	1	1	1	2	1			1	1		1			0	0	0		0	0	0	0
4586	11	0	0	0	1	0	28		1	9	0	13.5	1		1		2	3					0	0	0	0	0	0	0	2	2	10		1		1	0		1			0	0	0		0	0	0	0
4597	10	0	0	0	1	0	5		0	8.2	0	14		1			1	11.6					0	0	0	1	0	0	1	1	1	1.5	1			1	0		1			0	0	0		0	0	0	0
4610	10	0	0	0	1	0	8		1	10.5	0	14		1		1	2	7.7					0	0	0	1	0	1	1	2	2	5	1			1	0		1			0	0	0		0	0	0	0
4647	10	0	0	0	1	0	7		1	5.6	0	12.2		1		1	2	9					0	0	0	1	0	0	1	0		0.5	1			1	0		1			0	0	0		0	0	0	0
4650	12	1	1	1	2	1	4	1	1	5.1	0	11.4	1			1	1	11.4	0	1			0	0	0	0	0	0	1			1	1			1	0			1		0	0	1		0	0	0	0
4651	10	0	0	0	1	0	4		1	6.6	0	13		1		1	1	12.1					0	1	0	0	0	0	1	0	0	10.5	1			1	0		1			0	0	0		0	0	0	0
4654	10	0	0	0	1	0	7	1	0	6.5	0	13		1		1	2	6.6	0	1			0	0	0	0	1	0	1	1	1	8	1			1	0			1		0	0	0		0	0	0	0
4659	10	0	0	0	1	0	7	1	0	7.4	0	13.5		1		1	1	10.2	0	1			0	1	0	0	0	0	1	1	1	2.5	1			1	1			1		0	0	0		0	0	0	0
4692	14	1	1	0	2	1	7		1	7	0	12.6		1		1	1	6.3					0	1	0	0	0	0	0	1	1	6	1			1	0		1			0	0	0		0	0	0	0
4726	10	1	1	0	2	1	12		1	9.5	0	14		1			1	12.3					0	0	0	0	0	0	1	1	1	3.5		1		1	0		1			0	0	0		0	0	0	0
4737	10	0	0	0	1	0	17	1	1	7.5	0	11.5	1		1		1	8.9	0	1			0	0	0	1	1	0	1	1	1	2	1			1	0			1		0	0	0		0	0	0	0
4750	17	1	1	1	2	1	2	1	1	2.7	0	8.6	1			1	2	9.3	0	1			1	0	0	1	0	0	1					1	1		0			1		0	1	1		1	0	0	0
4778	10	0	0	0	1	0	1		0	4	0	13		1		1	1	14.8					0	1	1	0	0	0	1			10	1			1	0		1			0	0	0		0	0	0	0
4821	24	1	1	1	2	1	11	1	0	4.2	1	11	1			1	2	9.8	0	1			0	0	0	1	0	0	1	1	1	2	1			1	0			1		1	1	1		1	0	0	0
4825	10	1	1	0	2	1	13	1	1	6.3	1	11	1			1	2	2.3	0	1			0	0	0	1	1	0	1	2	2	1.5	1			1	0			1		0	0	0		0	0	0	0
4830	10	0	0	0	1	0	4	1	1	5.6	1	13.2	1			1	1	11.1	0	1			0	0	1	0	1	0	1			3	1			1	0			1		0	0	0		0	0	0	0
4834	10	1	1	0	2	1	19	1	1	9.2	0	15		1			2	9	0	1			0	1	0	0	1	0	1	2	2	2		1		1	0			1		0	0	0		0	0	0	0
4847	11	0	0	0	1	0	2		1	4.5	0	12.5		1		1	1	10					0	0	0	0	0	0	1			16	1			1	1		1			0	0	0		0	0	0	0
4856	10	0	0	0	1	0	4		1	7.7	0	15.6		1		1	2	7.8					0	0	0	1	0	0	1	1	1	3	1			1	1		1			0	0	0		0	0	0	0
4881	28	0	0	1	3	1	9	1	1	6.4	0	11.3	1				1	8	1	1			0	0	1	0	0	0	1	1	1	15	1			1	0			1		0	1	1		0	0	0	0
4948	19	0	0	1	3	1	1		1	3.8	1	11.3	1			1	1	14.3					0	0	0	0	0	0	1			4	1			1	0	1				0	1	1		1	0	0	0
4953	10	1	1	0	2	1	18		0	10.8	0	13.7		1			1	9.2					0	0	0	1	0	0	0	1	1	5		1		1	0		1			0	0	0		0	0	0	0
4954	10	0	0	0	1	0	7	1	1	8.5	0	14		1		1	1	10	0	1			0	1	0	0	0	0	1	1	1	10	1			1	0			1		0	0	0		0	0	0	0
4963	34	1	1	1	2	1	7	1	0	6	0	12		1		1	1	10.3	0	1			0	0	1	0	0	0	1	1	1	5	1			1	0			1		1	1	1		1	1	1	0
4969	23	1	1	1	2	1	7		1	6.5	1	11.5	1			1	2	7.7					0	0	0	1	0	0	1	1		0.5	1			1	0		1			0	1	1		0	1	0	0
4970	10	0	0	0	1	0	50	1	1	13.5	0	16		1	1		1	10.4	0	1			0	0	0	1	1	1	0	2	2	1		1	1		1			1		0	0	0		0	0	0	0
4975	10	0	0	0	1	0	3		0	6	0	12		1			1	10.5					0	0	0	0	0	0	1			3		1		1	0		1			0	0	0		0	0	0	0
4976	11	0	0	0	1	0	3		0	5	0	12.4		1			1	13.1					0	1	1	0	0	0	1			2.5	1			1	0	1				0	0	0		0	0	0	0
4996	16	0	0	0	1	0	2	1	1	4.7	0	11.7		1		1	1	10.3	0	1			0	0	1	0	0	0	1			5	1			1	0			1		0	0	0		0	0	0	0
5005	11	0	0	0	1	0	12		0	9.2	0	14.2		1		1	1	12.4					0	1	0	0	0	0	1	1	1	2	1			1	0		1			0	0	0		0	0	0	0
5006	10	0	0	0	1	0	27	1	1	12	0	14		1		1	1	11.1	0	1			0	0	1	1	1	0	0	2	2	5.4	1			1	0			1		0	0	0		0	0	0	0
5014	10	1	1	0	2	1	10	1	0	6.9	0	12		1			1	6.1	0	1			0	0	0	0	0	0	1	1	1	10		1		1	0			1		0	0	0		0	0	0	0
5030	10	0	0	0	1	0	3	1	0	5.7	0	12.9		1		1	1	7.5	0	1			0	1	0	0	0	0	1	1	1	10	1			1	0			1		0	0	0		0	0	0	0
5065	15	1	1	1	2	1	2		0	4	0	11.4	1			1	1	13.1					0	0	0	0	0	0	1			1	1			1	0		1			1	0	1		0	0	0	0
5074	10	0	0	0	1	0	10	1	1	6.8	0	12.8		1		1	1	11.1	0	1			0	0	1	0	0	0	1	1	1	4	1			1	0			1		0	0	0		0	0	0	0
5107	10	1	1	0	2	1	5	1	1	6.3	0	14.8		1		1	1	9.2	0	1			0	1	0	0	0	0	1	1	1	10	1			1	0			1		0	0	0		0	0	0	0
5111	10	0	0	0	1	0	3		1	4.1	1	11.2	1			1	1	9.7					0	0	0	1	0	0	1			2		1		1	0		1			0	0	0		0	0	0	0
5117	10	0	0	0	1	0	6	1	0	4.3	0	10.3	1			1	1	4.4	0	1			1	0	0	0	0	0	1	1	1	5		1		1	0			1		0	0	0		0	0	0	0
5126	11	0	0	0	1	0	12		0	10.2	0	16		1		1	1	10.6					0	0	0	1	1	0	1	1	1	5	1			1	0		1			0	0	0		0	0	0	0
5134	12	0	0	0	1	0	5	1	1	5.9	0	13		1		1	1	7.5	0	1			0	0	0	0	0	0	1	0	0	2	1			1	1			1		0	0	0		0	0	0	0
5138	10	0	0	0	1	0	3	1	1	4.1	0	10.9	1			1	1	10.7	0	1			0	1	1	0	0	0	1			5	1			1	0			1		0	0	0		0	0	0	0
5220	11	1	1	0	2	1	6	1	0	6.4	0	12		1		1	1	10.8	0	1			0	0	1	0	0	0	1	1	1	4	1			1	0			1		0	0	0		0	0	0	0
5222	10	1	1	0	2	1	7		0	6.4	0	12.1		1		1	1	8					0	1	0	0	1	0	1	1	1	20	1			1	0		1			0	0	0		0	0	0	0
5234	10	1	1	0	2	1	10	1	1	11.2	0	15.5		1		1	1	11.3	0	1			0	1	0	0	0	0	1	1	1	1.5	1			1	0			1		0	0	0		0	0	0	0
5237	38	0	0	1	3	1	11		1	8.4	0	13		1			1	11					0	1	0	0	0	0	1	2	2	4		1	1		1		1			0	0	1		0	0	0	0
5293	11	0	0	0	1	0	13	1	0	9.9	0	14.5		1		1	1	11	0	1			0	0	0	1	1	0	1	1	1	0.5	1			1	1			1		0	0	0		0	0	0	0
5295	10	0	0	0	1	0	29	1	1	12.8	0	14.5		1		1	1	13.5	0	1			1	0	1	0	1	0	0	1	1	5	1			1	1			1		0	0	0		0	0	0	0
5297	11	0	0	0	1	0	9	1	1	8.8	0	14		1		1	1	7.9	1	1			0	0	0	0	0	0	1	1	1	3	1			1	0			1		0	0	0		0	0	0	0
5300	13	1	1	0	2	1	17		1	12.3	0	16		1			1	10.1					0	0	0	1	0	0	1	1	1	6		1		1	0	1				0	0	0		0	0	0	0
5301	5	1	1	0	2	1	3		0	3.4	0	10	1				1	8.4					0	0	0	1	0	0	1			8		1	1		0		1			0	0	0	0	0	0	0	0
5308	11	1	1	0	2	1	21		1	10.4	0	15		1		1	1	8.5					0	1	0	0	0	0	1	1	1	8	1			1	1		1			0	0	0		0	0	0	0
5311	11	1	1	0	2	1	11		0	8.9	0	13.5		1		1	1	10					0	1	0	1	0	0	1	1	1	3	1			1	0		1			0	0	0		0	0	0	0
5312	15	0	0	1	3	1	1		1	4.4	0	11.9		1		1	1	11.8					0	1	0	0	0	0	1			5	1			1	0		1			0	1	1		1	0	0	0
5314	10	0	0	0	1	0	13	1	0	8.8	0	14.2		1		1	1	11.1	0	1			0	0	0	0	0	0	1	1	1	1	1			1	0			1		0	0	0		0	0	0	0
5315	11	1	1	0	2	1	1		1	4	0	11.4	1			1	1	8.2					0	0	0	0	0	0	1			5	1			1	0		1			0	0	0		0	0	0	0
5317	10	0	0	0	1	0	50		1	13.4	0	14.5		1		1	2	11.1					0	1	0	0	0	0	0	2	2	4	1			1	0		1			0	0	0		0	0	0	0
5318	10	1	1	0	2	1	35	1	1	13.2	0	14.9		1		1	1	13.9	0	1			0	1	0	0	0	0	0	2	2	1.5	1			1	1			1		0	0	0		0	0	0	0
5321	6	1	1	0	2	1	8	1	1	6.1	1	12	1			1	1	8.4	2		1		0	0	0	1	0	0	1	1	1	5		1	1		0			1		0	0	0	0	0	0	0	0
5322	10	0	0	0	1	0	10	1	0	8.8	0	15		1		1	1	9.7	0	1			0	0	0	1	0	0	1	1		5	1			1	0			1		0	0	0		0	0	0	0
5324	10	0	0	0	1	0	4	1	1	4.4	0	9.8	1			1	1	12.2	0	1			0	1	0	0	0	0	1	0	0	12		1	1		0			1		0	0	0		0	0	0	0
5325	10	1	1	0	2	1	5	1	0	2.2	1	9	1			1	1	10.4	0	1			0	0	0	1	0	0	1			5		1		1	0			1		0	0	0		0	0	0	0
5326	11	0	0	0	1	0	2		1	5	0	13.4		1		1	1	12.5					0	1	1	1	0	0	1			2.5	1			1	0		1			0	0	0		0	0	0	0
5333	10	1	1	0	2	1	37		0	10.2	0	13		1		1	2	8					0	0	1	0	0	0	0	2	2	1	1			1	1		1			0	0	0		0	0	0	0
5344	19	0	0	1	3	1	1	1	1	4.5	0	12.5		1		1	1	12.4	0	1			0	0	0	1	0	0	1			3.5	1			1	0			1		0	1	1		1	0	0	0
5346	9	1	1	0	2	1	15		1	10	0	15.5		1		1	2	9.7					0	0	0	1	0	0	1	2	2	0.5	1			1	1		1			0	0	0	0	0	0	0	0
5351	10	1	1	0	2	1	8		1	6.9	0	14.5		1		1	1	11.9					0	0	0	1	0	0	1	2	2	5	1			1	0	1				0	0	0		0	0	0	0
5353	10	0	0	0	1	0	6		1	7.1	0	13		1			1	10.4					0	0	0	0	0	0	1	1	1	5		1		1	0	1				0	0	0		0	0	0	0
5357	10	0	0	0	1	0	6	1	0	7.6	0	14.5		1		1	1	9.2	0	1			0	1	0	0	0	0	1	1	1	6	1			1	1			1		0	0	0		0	0	0	0
5358	44	0	0	1	3	1	20	1	1	11	0	14		1		1	1	10.2	0	1			0	0	0	0	1	0	1	1	1	5	1			1	1			1		0	0	1		0	0	0	0
5367	10	1	1	0	2	1	9	1	0	7	0	13		1		1	1	10.5	0	1			0	0	0	0	0	0	1	1	1	5	1			1	1			1		0	0	0		0	0	0	0
5368	9	1	1	0	2	1	6		1	4	0	10.5	1			1	1	11.1					0	0	0	1	1	0	1	1	1	10	1			1	0		1			0	0	0	0	0	0	0	0
5369	10	0	0	0	1	0	4	1	1	7.9	0	13.5		1		1	1	11.2	0	1			0	0	0	0	0	0	1	1	1	3	1			1	0			1		0	0	0		0	0	0	0
5370	11	0	0	0	1	0	11		0	8.2	0	13		1			1	9.9					0	0	0	1	1	0	1	1	1	3		1	1		0		1			0	0	0		0	0	0	0
5371	10	0	0	0	1	0	8	1	1	7.4	0	12.8		1		1	1	9.8	0	1			0	0	0	1	1	0	1	1	1	5	1			1	1			1		0	0	0		0	0	0	0
5372	10	0	0	0	1	0	1	1	1	5.7	0	12.5		1		1	1	13	0	1			0	0	0	0	0	0	1			0.2	1			1	1			1		0	0	0		0	0	0	0
5373	10	1	1	0	2	1	19	1	0	9.1	0	11.5	1			1	1	12.4	1		1		0	0	0	1	1	0	0	2	2	5		1	1		0			1		0	0	0		0	0	0	0
5374	11	0	0	0	1	0	2	1	1	5.3	0	12		1		1	1	13.5	0	1			0	0	0	0	0	0	1			0.5	1			1	0			1		0	0	0		0	0	0	0
5375	13	1	1	1	2	1	28		0	9.2	0	13		1		1	1	9.2					0	0	0	1	1	0	0	2	2	10	1			1	0		1			0	0	1		0	0	0	0
5378	19	1	1	1	2	1	2	1	0	4.3	0	11.3	1				1	12.5	0	1			0	0	0	1	0	0	1			7	1			1	0			1		1	1	1	1	1	0	0	0
5382	10	1	1	0	2	1	14		0	7	0	11.6	1			1	1	12.8					0	0	0	1	0	0	1	1	1	1		1		1	0		1			0	0	0		0	0	0	0
5390	10	0	0	0	1	0	5		1	6.9	0	13.9		1		1	1	6.8					0	1	1	1	0	0	1	1	1	1	1			1	0		1			0	0	0		0	0	0	0
5393	10	0	0	0	1	0	4	1	1	5.3	0	13		1		1	1	11.8	0	1			0	0	0	0	0	0	1	0	0	6.5	1			1	0			1		0	0	0		0	0	0	0
5399	10	0	0	0	1	0	2	1	1	4.3	0	11.5	1				1	12.8	0	1			0	1	1	1	0	0	1			2		1	1		0			1		0	0	0		0	0	0	0
5403	32	1	1	1	2	1	7		0	4.7	0	10.5	1			1	1	7.7					0	0	0	0	1	0	1	1	1	2	1			1	0		1			0	1	1		1	1	0	0
5405	19	1	1	1	2	1	2		0	5	0	12		1		1	1	10.2					0	0	0	0	1	0	1			5	1			1	0		1			1	1	1		1	0	0	0
5406	20	1	1	1	2	1	12		1	5.4	1	11.5	1			1	1	11.4					1	0	0	0	1	0	1	2	2	3	1			1	0		1			0	1	1		1	0	0	0
5409	10	1	1	0	2	1	6		1	9.3	0	16		1		1	1	9.4					0	0	0	0	0	0	1	1	1	6	1			1	1	1				0	0	0		0	0	0	0
5410	11	0	0	0	1	0	1	1	1	4.5	0	11.5	1			1	1	13.9	0	1			0	0	0	1	0	0	1			10	1			1	0			1		0	0	0		0	0	0	0
5411	17	0	0	0	1	0	10		0	6.5	0	12.5		1		1	2	9					0	0	0	1	0	0	1	1	1	5	1			1	0		1			0	0	0		0	0	0	0
5415	10	1	1	0	2	1	4	1	0	8	0	15.5		1		1	1	10.8	0	1			0	0	0	1	0	0	1	0	0	5	1			1	0			1		0	0	0		0	0	0	0
5416	10	0	0	0	1	0	2	1	1	4.9	0	13.9		1		1	1	10.3	0	1			0	0	1	0	0	0	1			10.5	1			1	0			1		0	0	0		0	0	0	0
5417	10	0	0	0	1	0	12	1	0	7.6	0	13.9		1		1	1	9.7	0	1			0	1	1	0	1	0	1	1	1	5	1			1	0			1		0	0	0		0	0	0	0
5419	10	1	1	0	2	1	6		0	5.4	0	10.5	1			1	1	11.3					0	0	0	1	0	0	1	1	1	5		1		1	0		1			0	0	0		0	0	0	0
5420	11	0	0	0	1	0	23		0	11.3	0	15.5		1		1	1	7.2					0	1	1	1	1	0	1	1	1	2	1			1	0	1				0	0	0		0	0	0	0
5421	11	1	1	0	2	1	5	1	1	5.7	0	12		1			2	5.9	0	1			0	0	0	0	0	0	1			3.5	1			1	0			1		0	0	0		0	0	0	0
5426	19	0	0	1	3	1	2		1	3.5	1	11.4	1			1	1	9.4					0	0	0	0	0	0	1			15	1			1	0		1			0	1	1		1	0	0	0
5427	10	1	1	0	2	1	13	1	0	8.5	0	13		1		1	1	5.7	0	1			0	0	1	1	1	0	1	1	1	7	1			1	0			1		0	0	0		0	0	0	0
5428	10	0	0	0	1	0	5		1	5.1	1	10.7	1			1	1	11.9					0	0	0	1	0	0	1	0	0	2.5		1	1		0		1			0	0	0		0	0	0	0
5430	11	0	0	0	1	0	2	1	0	4.5	0	12		1			1	12.6	0	1			0	0	0	0	0	0	1			1		1	1		0			1		0	0	0		0	0	0	0
5434	11	0	0	0	1	0	9		1	8.7	0	14.2		1		1	1	9.6					0	0	0	0	0	1	1	1	1	2	1			1	1		1			0	0	0		0	0	0	0
5436	10	0	0	0	1	0	11	1	1	8	0	11.4	1			1	1	8.8	0	1			0	0	0	0	0	0	1	1	1	3		1	1		0				1	0	0	0		0	0	0	0
5439	12	0	0	0	1	0	6		1	8.3	0	14.3		1		1	1	10.3					0	0	0	0	0	0	1	1	1	2	1			1	1	1				0	0	0		0	0	0	0
5441	11	0	0	0	1	0	3	1	0	4.5	0	11.2	1			1	1	10	0	1			0	0	0	0	0	0	1			2		1		1	0			1		0	0	0		0	0	0	0
5442	10	0	0	0	1	0	1	1	1	2.8	0	9.4	1			1	1	12.3	0	1			0	0	0	0	0	0	1			7	1			1	0			1		0	0	0		0	0	0	0
5445	10	0	0	0	1	0	2	1	0	4.5	0	11.5	1			1	1	10.1	0	1			0	0	0	0	0	0	1			1.5		1	1		0			1		0	0	0		0	0	0	0
5447	11	0	0	0	1	0	1		0	3.8	0	11.1	1			1	1	14.1					0	0	0	0	0	0	1			2	1			1	0		1			0	0	0		0	0	0	0
5449	11	1	1	0	2	1	1		0	4.3	0	11	1			1	2	9					0	0	0	0	0	0	1			1.5	1			1	0		1			0	0	0		0	0	0	0
5452	17	0	0	0	1	0	1	1	0	3.3	0	10.9	1			1	1	11.2	0	1			0	0	0	0	0	0	1			15	1			1	1			1		0	0	0		0	0	0	0
5453	10	0	1	0	2	1	1	1	0	3.2	1	10.5	1			1	1	12.4	0	1			0	0	0	0	0	0	1			15		1		1	0			1		0	0	0		0	0	0	0
5455	20	0	0	1	3	1	2		1	4.3	0	12.1		1		1	1	9.1					0	0	0	1	0	0	1			3	1			1	0	1				0	1	1		1	0	0	0
5456	12	1	1	0	2	1	1		1	4.1	0	11.4	1			1	1	10.1					0	0	0	1	0	0	1			5		1		1	0		1			0	0	0		0	0	0	0
5460	9	1	1	0	2	1	7		0	6.3	0	12.3		1		1	2	10.2					0	0	0	0	0	0	1	1	1	0.5	1			1	0	1				0	0	0		0	0	0	0
5462	10	0	0	0	1	0	1		1	3.9	1	10.8	1			1	1	12					0	0	0	0	0	0	1			4		1		1	0					0	0	0		0	0	0	0
5464	10	0	0	0	1	0	14		0	8.7	0	15		1		1	2	11.8					0	0	0	0	0	0	1	2	2	6	1			1	0					0	0	0		0	0	0	0
5476	10	0	0	0	1	0	8	1	1	8.7	0	14.3		1		1	1	10.3	0	1			0	1	1	0	0	1	1	2	2	5	1			1	0			1		0	0	0		0	0	0	0
5479	10	1	1	0	2	1	18		1	8.4	0	14.3		1		1	1	11.8					0	0	1	0	1	0	1	2	2	5	1			1	1	1				0	0	0		0	0	0	0
5480	10	0	0	0	1	0	2	1	0	4.5	0	12.2		1		1	1	13.3	0	1			0	0	0	1	0	0	1			5	1			1	0			1		0	0	0		0	0	0	0
5481	11	0	0	0	1	0	2	1	1	5.9	0	14.1		1			1	8.6	0	1			0	1	0	0	0	0	1			3		1		1	1			1		0	0	0		0	0	0	0
5482	13	1	1	1	2	1	3	1	0	6	0	14.2		1		1	1	11.6	0	1			0	0	0	1	1	0	1			8	1			1	0			1		1	0	0		0	0	0	0
5484	47	1	1	1	2	1	1		0	4	0	12.5		1		1	1	11.4					0	0	0	0	0	0	1			20	1			1	0		1			0	1	1		1	0	0	0
5485	12	1	1	0	2	1	2	1	1	3.7	0	10.5	1			1	1	14.3	0	1			0	0	0	0	0	1	1			3	1			1	1			1		0	0	0		0	0	0	0
5486	10	0	0	0	1	0	3		0	4.6	0	12.6		1		1	1	10.2					0	0	0	0	0	0	0	0	0	5	1			1	0		1			0	0	0		0	0	0	0
5487	9	0	0	0	1	0	12	1	0	8.9	0	14.2		1		1	1	10.2	0	1			0	1	1	0	0	0	1	1	1	2	1			1	0			1		0	0	0		0	0	0	0
5488	10	0	0	0	1	0	2	1	1	3	1	11	1				1	9.3	0	1			0	0	0	1	0	0	1			10	1			1	0			1		0	0	0		0	0	0	0
5489	18	0	0	1	3	1	5		0	2.7	1	9	1		1		1	8.9					0	0	1	1	0	0	1			10		1		1	0					0	0	1		0	0	0	0
5496	10	0	0	0	1	0	12		0	7.1	0	13.5		1		1	1	9.7					0	0	0	0	0	0	1	1	1	5	1			1	1		1			0	0	0		0	0	0	0
5502	11	0	0	0	1	0	1		1	3.8	0	12		1			1	11.4					0	0	0	0	0	0	1			5	1			1	0	1				0	0	0		0	0	0	0
5506	10	0	0	0	1	0	6		0	6.5	0	13.4		1		1	1	9.6					1	1	1	0	0	0	1	1	1	0.5	1			1	1		1			0	0	0		0	0	0	0
5507	10	1	1	0	2	1	1	1	1	5.9	0	12.8		1		1	1	12.4	0	1			0	1	0	0	0	0	1			2	1			1	1			1		0	0	0		0	0	0	0
5508	18	1	1	1	2	1	3	1	1	4.4	0	11.5	1			1	1	11.2	0	1			0	0	0	0	0	0	1			4		1	1		0			1		0	1	1		1	0	0	0
5509	10	0	0	0	1	0	3	1	0	6.8	0	14.3		1			1	10.7	0	1			0	0	0	0	0	0	1	0	0	4		1		1	0			1		0	0	0		0	0	0	0
5510	12	1	1	0	2	1	3		1	6.5	0	12.6		1		1	1	11.2					0	0	0	0	0	0	1			2	1			1	0					0	0	0		0	0	0	0
5514	10	0	0	0	1	0	2	1	0	5.2	0	12.5		1			1	8.9	0	1			0	1	1	0	0	0	1			6		1		1	0			1		0	0	0		0	0	0	0
5521	10	0	0	0	1	0	1		0	4.4	1	11	1			1	1	9.4					0	0	0	0	0	0	1			3	1			1	0		1			0	0	0		0	0	0	0
5523	42	1	1	1	2	1	3	1	1	4	0	10.8	1			1	1	8.1	0	1			0	0	0	0	0	0	1			7	1			1	0			1		1	1	1		1	0	0	0
5526	15	1	1	1	2	1	2		1	5.9	0	13		1		1	1	11.2					0	0	0	0	0	0	1			1	1			1	0		1			1	1	1		1	0	0	0
5532	16	0	0	0	1	0	1	1	0	4.1	0	12		1		1	1	8.1	0	1			0	0	0	0	0	0	1			10	1			1	0			1		0	0	0		0	0	0	0
5534	10	0	0	0	1	0	4	1	1	9.2	0	19		1		1	1	12.2	0	1			0	0	0	0	1	0	1	0	0	5	1			1	1			1		0	0	0		0	0	0	0
5535	16	1	1	1	2	1	3		0	6.5	0	15.5		1		1	1	10					0	0	0	0	0	0	1			20	1			1	0		1			0	1	1		1	0	0	0
5538	18	0	0	1	3	1	1		1	3.8	0	11	1			1	1	12.1					0	0	1	0	0	0	1			20	1			1	0	1				0	1	1		1	0	0	0
5541	10	0	0	0	1	0	2	1	0	5	0	11.5	1			1	1	8.2	0	1			0	0	0	0	0	0	0			2	1			1	0			1		0	0	0		0	0	0	0
5544	11	0	0	0	1	0	1	1	0	3.7	0	11.8		1		1	1	13	0	1			0	0	0	0	0	0	1			4	1			1	0			1		0	0	0		0	0	0	0
5548	10	0	0	0	1	0	2		1	4.5	0	11.5	1			1	1	10.6					0	0	0	1	0	0	1			5		1	1		0	1				0	0	0		0	0	0	0
5551	11	0	0	0	1	0	7	1	1	8.1	0	13.9		1		1	1	6.3	0	1			0	0	0	1	1	1	1	1	1	5	1			1	0			1		0	0	0		0	0	0	0
5553	10	0	0	0	1	0	1		1	4.2	0	11.3	1			1	1	9.1					0	0	0	0	0	0	1			1		1		1	0		1			0	0	0		0	0	0	0
5559	11	0	0	0	1	0	59	1	1	17.2	0	16		1		1	2	7.3	0	1			0	0	0	0	0	0	0	2	2	15	1			1	1					0	0	0		0	0	0	0
5562	10	0	0	0	1	0	1		1	4.5	0	11.4	1				1	12.8					0	0	0	0	0	0	1			4	1			1	0	1				0	0	0		0	0	0	0
5563	10	0	0	0	1	0	7	1	1	5.2	1	11.3	1			1	1	9.7	0	1			0	0	1	0	0	0	1	1	1	5		1	1		0			1		0	0	0		0	0	0	0
5564	10	0	0	0	1	0	14	1	0	7.7	0	14		1			1	9.8	0	1			0	0	0	1	0	0	1	1	1	5		1	1		0			1		0	0	0		0	0	0	0
5565	19	0	0	1	3	1	3	1	1	8.4	0	15.5		1		1	1	9.9	0	1			0	0	0	1	1	0	1			0.5	1			1	0			1		0	1	1		1	0	0	0
5566	17	1	1	1	2	1	1		1	3.5	0	11	1				1	10.7					0	0	0	0	0	0	1			1	1			1	0		1			0	1	1		1	0	0	0
5569	10	0	0	0	1	0	6		1	8	0	14		1		1	1	12.1					0	0	0	1	1	0	1	1	1	0.5	1			1	1		1			0	0	0		0	0	0	0
5570	42	0	0	1	3	1	1		1	4.6	0	12.3		1		1	1	11.1					0	0	0	0	0	0	1			2	1			1	0	1				1	1	1		1	0	0	1
5572	11	0	0	0	1	0	31	1	0	9.4	0	14		1		1	1	10.5	0	1			0	0	0	0	0	0	1	1	1	3.5	1			1	1			1		0	0	0		0	0	0	0
5574	10	0	0	0	1	0	1		1	5	0	12.5		1		1	1	12.1					0	0	0	1	0	0	1			3	1			1	0		1			0	0	0		0	0	0	0
5575	10	0	0	0	1	0	2		1	3.3	1	9.3	1			1	1	11.1					1	0	0	0	0	0	1			3	1			1	0	1				0	0	0		0	0	0	0
5578	10	0	0	0	1	0	1	1	0	4.3	0	11.7		1		1	1	12.7	0	1			0	0	0	1	0	0	1			3	1			1	0			1		0	0	0		0	0	0	0
5579	10	0	0	0	1	0	6	1	1	7.9	0	14		1		1	2	8.4	0	1			0	0	0	0	0	0	1	1	1	4	1			1	0			1		0	0	0		0	0	0	0
5582	10	0	0	0	1	0	1	1	1	4.5	0	11	1			1	1	10.1	0	1			0	0	0	0	0	0	1			10	1			1	0			1		0	0	0		0	0	0	0
5586	12	1	1	0	2	1	1		1	5.5	0	13.3		1		1	1	11.4					0	0	1	1	0	0	1			1	1			1	0		1			0	0	0		0	0	0	0
5587	10	0	0	0	1	0	6		0	7.5	0	14.8		1		1	1	10.2					0	0	0	0	0	0	1	1	1	5	1			1	0		1			0	0	0		0	0	0	0
5588	11	1	1	0	2	1	22	1	0	8	0	12.3		1		1	2	12.2	0	1			0	0	0	0	0	0	1	1	1	15	1			1	0			1		0	0	0		0	0	0	0
5590	10	1	1	0	2	1	12	1	1	9.2	0	14.1		1		1	2	11	0	1			0	0	0	0	0	0	1	1	1	3	1			1	0			1		0	0	0		0	0	0	0
5593	10	1	1	0	2	1	10	1	1	10.9	0	14.6		1		1	2	4.9	1	1			0	0	0	0	0	0	0	1	1	4	1			1	0			1		0	0	0		0	0	0	0
5594	11	0	0	0	1	0	13	1	1	8.5	0	14		1		1	1	7.9	0	1			0	0	0	0	0	0	1	1	1	5	1			1	1			1		0	0	0		0	0	0	0
5595	11	0	0	0	1	0	23		1	10.5	0	14.7		1		1	2	9.8					0	0	0	1	1	0	1	2	2	2	1			1	0		1			0	0	0		0	0	0	0
5596	10	0	0	0	1	0	4		0	3.8	0	10.8	1			1	1	9.6					0	0	0	0	0	0	1			5	1			1	0		1			0	0	0		0	0	0	0
5601	10	0	0	0	1	0	2		0	3.9	0	11.5	1			1	1	10.2					0	0	0	0	0	0	1				1			1	0	1				0	0	0		0	0	0	0
5602	11	0	0	0	1	0	9	1	0	6	0	11.6		1		1	2	8.6	0	1			0	0	1	0	1	0	1	1	1	1	1			1	0			1		0	0	0		0	0	0	0
5603	10	0	0	0	1	0	4	1	0	6.5	0	14.5		1		1	2	10.1	0	1			0	1	0	0	0	1	1			3	1			1	0			1		0	0	0		0	0	0	0
5605	19	1	1	1	2	1	2		0	4.1	0	12.3		1		1	1	11					0	1	0	0	0	0	1			7	1			1	1		1			0	1	1		1	0	0	0
5606	11	0	0	0	1	0	4	1	1	6.3	0	14.7		1		1	1	13.2	0	1			0	0	0	1	0	0	1			7	1			1	0			1		0	0	0		0	0	0	0
5609	24	0	0	1	3	1	4	1	1	4.9	0	11.4	1			1	1	10.4	0	1			0	0	1	1	0	0	1	0	0	5	1			1	1			1		1	1	1		1	0	0	0
5611	10	0	0	0	1	0	11		1	8	0	14		1		1	2	6.4					0	0	0	0	1	0	1	2	2	3	1			1	0		1			0	0	0		0	0	0	0
5612	10	0	0	0	1	0	5	1	1	5.6	0	12		1		1	1	13.1	0	1			0	0	1	0	0	0	1	1	1	2	1			1	0			1		0	0	0		0	0	0	0
5613	10	0	0	0	1	0	2		0	5	0	11.3	1			1	1	13.8					0	0	0	0	0	0	1			3		1	1		0		1			0	0	0		0	0	0	0
5614	14	1	1	0	2	1	6	1	1	8.1	0	14.1		1		1	1	9.3	0	1			0	1	0	1	1	0	1	1	1	0.5	1			1	1			1		0	0	0		0	0	0	0
5619	10	0	0	0	1	0	10		1	7	0	12.5		1		1	1	8.8					0	1	1	0	1	0	1	1	1	1.5	1			1	0	1				0	0	0		0	0	0	0
5621	11	0	0	0	1	0	12	1	0	7.7	0	13.4		1		1	1	12.1	0	1			0	0	0	0	1	0	1	1	1	5	1			1	1			1		0	0	0		0	0	0	0
5622	11	0	0	0	1	0	8		1	9.2	0	14.6		1		1	1	10.8					0	0	0	0	1	0	1	1	1	3	1			1	1		1			0	0	0		0	0	0	0
5625	10	1	1	0	2	1	17		1	10.2	0	14.2		1		1	1	11.8					0	0	1	1	0	0	0	1	1	3	1			1	1		1			0	0	0		0	0	0	0
5626	11	0	0	0	1	0	8	1	1	8.2	0	14.4		1		1	1	9.1	0	1			0	0	1	1	1	0	0	1	1	2	1			1	0			1		0	0	0		0	0	0	0
5632	15	0	0	0	1	0	9	1	1	9.5	0	14.3		1		1	1	9.8	0	1			0	1	0	1	0	0	1	1	1	5	1			1	0			1		0	0	0		0	0	0	0
5634	10	0	0	0	1	0	35		1	13.5	0	15.8		1		1	1	12.7					0	1	1	2	1	0	0	1	1	15	1			1	0	1				0	0	0		0	0	0	0
5635	10	0	0	0	1	0	51	1	0	14.4	0	15.4		1		1	2	11.6	0	1			0	0	1	0	1	0	0	1	1	1	1			1	1			1		0	0	0		0	0	0	0
5637	10	0	0	0	1	0	33	1	0	12.2	0	13.9		1		1	1	11.7	0	1			0	0	0	0	1	0	0	2	2	1	1			1	0			1		0	0	0		0	0	0	0
5638	11	0	0	0	1	0	27		1	11.5	0	14.4		1		1	2	13.7					0	1	1	0	1	0	0	1	1	4	1			1	1		1			0	0	0		0	0	0	0
5639	12	1	1	0	2	1	1		1	4.5	0	12		1		1	1	11.2					0	0	0	0	0	0	1			1		1		1	0		1			0	0	0		0	0	0	0
5640	10	0	0	0	1	0	43	1	0	12.4	0	14.2		1		1	2	7.6	0	1			0	0	0	1	1	0	0	1	1	3	1			1	0			1		0	0	0		0	0	0	0
5642	10	1	1	0	2	1	9		1	8.5	0	14.2		1		1	1	10					0	1	0	1	1	0	1	1	1	6	1			1	1	1				0	0	0		0	0	0	0
5650	11	0	0	0	1	0	9	1	0	9.5	0	15.5		1		1	2	7.5	0	1			0	0	0	1	1	0	1	1	1	10	1			1	0			1		0	0	0		0	0	0	0
5656	11	0	0	0	1	0	1		1	4.6	0	12		1		1	1	12					0	0	0	1	0	0	1			10	1			1	0	1				0	0	0		0	0	0	0
5659	10	0	0	0	1	0	17		0	11.1	0	15.4		1		1	2	9.2					0	0	0	1	1	0	1	1	1	1	1			1	0		1			0	0	0		0	0	0	0
5661	10	0	0	0	1	0	20	1	1	12.2	0	14		1		1	2	8.6	0	1			0	0	0	1	1	0	1	1	1	7	1			1	0			1		0	0	0		0	0	0	0
5662	10	0	0	0	1	0	11	1	0	7.6	0	13		1		1	1	10.4	0	1			0	0	0	1	0	0	1	1	1	5	1			1	0			1		0	0	0		0	0	0	0
5664	10	0	0	0	1	0	20		1	10	0	15		1		1	1	7.4					0	0	0	1	1	0	1	2	2	2.5	1			1	0		1			0	0	0		0	0	0	0
5665	17	0	1	1	2	1	19		0	7.6	0	13	1				1	9.1					0	0	1	1	0	0	0			1	1			1	0	1				0	0	1		0	0	0	0
5667	15	0	0	1	3	1	11		0	4.1	0	10	1			1	2	2.6					0	1	0	1	0	0	1	1	1	20.5		1		1	0		1			0	0	1		0	0	0	0
5672	13	1	1	0	2	1	6	1	1	8.1	0	14		1		1	2	6.7	0	1			0	0	0	1	0	0	1	1	1	0.5	1			1	1			1		0	0	0		0	0	0	0
5675	10	0	0	0	1	0	6	1	1	8.6	0	15.3		1		1	1	10	0	1			0	0	1	0	0	0	1			0.5	1			1	0			1		0	0	0		0	0	0	0
5676	11	0	0	0	1	0	8	1	0	6.8	0	16		1		1	1	12.2	0	1			0	0	0	1	0	0	1	1	1	6	1			1	0			1		0	0	0		0	0	0	0
5680	12	1	1	0	2	1	2		0	4.7	0	11.5	1			1	1	9.9					0	0	0	0	0	0	1			14	1			1	0	1				0	0	0		0	0	0	0
5681	11	1	1	0	2	1	5		1	6.5	0	15		1		1	1	6.8					0	0	0	0	1	0	1	1	1	10	1			1	0		1			0	0	0		0	0	0	0
5683	42	0	0	1	3	1	3	1	0	6.4	0	13.1		1		1	2	8.5	0	1			0	0	0	0	0	0	1			10	1			1	1			1		0	0	1		0	0	0	0
5684	36	0	0	0	1	0	41		0	12.1	0	16		1		1	2	10					0	0	0	0	0	0	0	2	2	7	1			1	0		1			0	0	0		0	0	0	0
5690	11	0	0	0	1	0	16		1	7.7	0	12		1		1	2	11.2					0	0	0	0	0	0	1	2	2	1	1			1	0	1				0	0	0		0	0	0	0
5695	19	0	0	0	1	0	6	1	0	7.2	0	12		1			2	3	0	1			0	0	0	1	0	0	1	2	2	1		1		1	0			1		0	0	0		0	0	0	0
5698	14	1	1	0	2	1	6		1	8.4	0	15		1		1	1	8.9					0	0	0	0	0	0	1	1	1	2	1			1	1		1			0	0	0		0	0	0	0
5705	10	0	0	0	1	0	3	1	1	6.1	0	14.4		1			2	9.8	0	1			0	0	0	0	0	0	1			4		1	1		0				1	0	0	0		0	0	0	0
5706	10	0	0	0	1	0	13		0	8.7	0	14		1		1	2	3.5					0	0	0	0	0	0	1	1	1	5	1			1	0		1			0	0	0		0	0	0	0
5708	10	0	0	0	1	0	2		0	3.4	1	10	1			1	1	14					0	0	0	0	0	0	1			10		1		1	0		1			0	0	0		0	0	0	0
5710	10	1	1	0	2	1	8		0	7.8	0	14	1			1	2	6.8					0	0	0	0	1	0	1	0	0	10		1		1	0		1			0	0	0		0	0	0	0
5711	47	0	0	1	3	1	13	1	1	8.3	0	13.5		1			1	11	0	1			0	0	0	1	0	0	1	2	2	2		1	1		0			1		0	1	1		1	0	0	0
5713	11	1	1	0	2	1	3		1	7.5	0	14		1		1	1	8.6					0	0	0	0	0	0	1			10	1			1	1		1			0	0	0		0	0	0	0
5714	10	0	0	0	1	0	4	1	1	3.4	0	10.3	1			1	1	8.8	0	1			0	0	0	0	0	0	1			1		1		1	0			1		0	0	0		0	0	0	0
5716	17	1	1	1	2	1	4		1	4.5	1	11	1				1	10.1					0	0	0	1	0	0	1			5		1	1		0		1			0	1	1		1	0	0	0
5717	10	0	0	0	1	0	4	1	1	7	0	12.4		1		1	1	11.9	0	1			0	0	0	0	0	0	1	0	0	5	1			1	1			1		0	0	0		0	0	0	0
5718	10	0	0	0	1	0	2	1	0	5.5	0	13		1			1	10.2	0	1			0	0	1	0	0	0	1			5		1		1	0			1		0	0	0		0	0	0	0
5719	13	1	1	0	2	1	13		0	9.5	0	15.5		1		1	2	7.2					0	0	0	0	0	0	1	1	1	0.5	1			1	0		1			0	0	0		0	0	0	0
5721	11	1	1	0	2	1	11		0	6.9	0	12		1		1	1	11.4					0	0	0	0	0	0	1	0	0	3	1			1	0		1			0	0	0		0	0	0	0
5723	10	1	1	0	2	1	15	1	1	9.6	0	12.7	1			1	2	2.9	0	1			0	0	0	0	0	0	1	1	1	10	1			1	0			1		0	0	0		0	0	0	0
5725	38	0	0	1	3	1	8	1	0	6.6	0	12		1		1	1	6.3	0	1			0	1	1	1	1	0	1	1	1	20	1			1	0			1		0	1	1		1	1	0	0
5729	6	1	1	0	2	1	2	1	1	4.5	0	9	1			1	1	13.9	0	1			0	0	1	0	0	0	1			5		1		1	0			1		0	0	0	0	0	0	0	0
5731	10	0	0	0	1	0	6	1	0	6	0	11.7		1		1	2	7.9	0	1			0	0	0	0	0	0	1	2	2	5	1			1	0			1		0	0	0		0	0	0	0
5732	9	0	0	0	1	0	31	1	0	11	0	16		1		1	2	11.8	0	1			0	0	0	1	0	0	0	2	2	0.5	1			1	0			1		0	0	0		0	0	0	0
5736	10	0	0	0	1	0	6		1	9.4	0	15.5		1		1	1	9.3					0	0	1	1	0	0	1	1	1	0.5	1			1	1		1			0	0	0		0	0	0	0
5739	10	0	0	0	1	0	3		1	5.2	0	12.6		1		1	1	10.7					0	1	0	1	0	0	1			10	1			1	0	1				0	0	0		0	0	0	0
5740	39	1	1	1	2	1	8	1	0	7.5	0	13.1		1		1	1	9.7	0	1			0	0	1	1	1	0	1	1	1	5	1			1	1			1		0	1	1		1	1	0	0
5746	16	1	1	1	2	1	4		0	7	0	13.2		1		1	1	12.2					0	0	0	0	1	0	1	0	0	2	1			1	1		1			0	1	1		1	0	0	0
5749	11	1	1	0	2	1	10	1	1	7.5	0	12.5		1			1	11.8	0	1			0	0	1	0	0	0	1	1	1	1.5		1		1	0			1		0	0	0		0	0	0	0
5751	15	0	0	1	3	1	3	1	0	3	0	9.6	1			1	1	12.4	0	1			1	0	0	1	1	0	1			1.5	1			1	1			1		0	1	1		1	0	0	0
5758	11	0	0	0	1	0	7		1	7.1	0	14.2		1			1	6.3					0	1	1	1	0	0	1	1	1	3.5	1			1	0	1				0	0	0		0	0	0	0
5759	12	1	1	0	2	1	8		1	8.2	0	13.5		1		1	2	11.8					0	0	0	1	1	0	1	1	1	5	1			1	1		1			0	0	0		0	0	0	0
5762	18	0	0	1	3	1	2	1	0	2.4	0	9.3	1			1	1	10.3	0	1			0	1	0	0	0	0	1			2.5		1	1		0			1		0	1	1		1	0	0	0
5764	8	1	1	0	2	1	5		0	3.8	0	9	1				2	3.2					0	0	0	1	1	0	1			5	1			1	0		1			0	0	0	0	0	0	0	0
5765	10	0	1	0	2	1	2		1	4.5	0	12.5		1		1	1	11.1					0	1	0	0	0	0	1			6	1			1	0		1			0	0	0		0	0	0	0
5766	33	1	1	1	2	1	4	1	0	6	0	13		1		1	1	11.3	0	1			0	0	0	1	0	0	1	0	0	7	1			1	0			1		1	1	1		1	1	0	0
5767	10	0	0	0	1	0	27	1	0	12.1	0	14.3		1		1	1	12.6	0	1			0	0	0	0	1	0	0	2	2	2.5	1			1	1			1		0	0	0		0	0	0	0
5768	15	1	1	1	2	1	10		0	4.7	1	10.5	1			1	1	12.2					0	1	1	0	0	0	1	1	1	2.5		1	1		0		1			0	1	1		1	0	0	0
5771	24	1	1	1	2	1	18		0	9.8	0	15	1			1	2	4.5					0	0	0	0	1	0	1	1	1	5		1	1		0		1			1	1	1		0	0	0	0
5779	15	1	1	0	2	1	2	1	1	3.7	0	10.7	1			1	1	9.3	0	1			0	0	0	0	0	0	1					1		1	0			1		0	0	0		0	0	0	0
5781	10	0	0	0	1	0	6	1	1	8	0	14		1		1	1	10.7	0	1			0	0	0	1	1	0	1	1	1	15	1			1	0			1		0	0	0		0	0	0	0
5787	18	1	1	1	2	1	2		1	5.7	0	12.7		1		1	2	10.3					0	0	0	0	0	0	1			3	1			1	0	1				1	1	1		1	0	0	0
5789	10	0	0	0	1	0	3	1	1	5.3	0	12		1		1	1	11	0	1			0	0	0	1	1	0	1	0	0	1	1			1	1			1		0	0	0		0	0	0	0
5790	24	1	1	1	2	1	14	1	0	11.4	0	15		1		1	1	10.9	0	1			0	0	0	1	0	0	1	2	2	10	1			1	0			1		0	1	1		1	1	0	1
5796	10	0	0	0	1	0	9		1	8.5	0	14.5		1		1	1	9.3					0	0	0	0	1	0	1	1	1	5	1			1	1		1			0	0	0		0	0	0	0
5800	40	0	0	1	3	1	11	1	0	8.5	0	14.2		1		1	1	12.4	0	1			0	1	1	0	1	0	1	1	1	15	1			1	0			1		0	1	1		1	0	0	0
5801	18	0	0	1	3	1	2		0	3.5	1	11	1			1	1	11.1					0	1	0	1	0	0	1			10		1	1		0	1				0	1	1		1	0	0	0
5807	11	0	0	0	1	0	8	1	1	6.8	0	12.4		1			1	7.7	0	1			1	0	1	0	0	0	1	2	2	5		1	1		1			1		0	0	0		0	0	0	0
5808	10	0	0	0	1	0	27	1	1	11.3	1	13	1			1	1	12.8	0	1			0	0	0	1	0	0	0	2	2	5		1		1	1			1		0	0	0		0	0	0	0
5810	13	1	1	0	2	1	4	1	1	5.2	0	12.5		1			1	12.5	0	1			0	0	0	0	0	0	1	1	1	6		1	1		0				1	0	0	0		0	0	0	0
5811	11	0	0	0	1	0	9		0	7.8	0	13.5		1		1	2	9.1					0	0	0	1	1	0	1	1	1	10	1			1	0		1			0	0	0		0	0	0	0
5813	18	0	0	1	3	1	2	1	0	6.8	0	13.5		1		1	1	11.3	0	1			0	0	0	0	0	0	1			5	1			1	0			1		0	1	1		1	0	0	0
5814	10	0	0	0	1	0	22		1	11.5	0	16		1		1	1	11					0	0	0	0	0	0	0	2	2	2	1			1	0		1			0	0	0		0	0	0	0
5816	10	1	1	0	2	1	6		0	9.5	0	16		1			1	11.1					0	1	1	1	0	0	1	1	1	1.5		1		1	1		1			0	0	0		0	0	0	0
5818	10	0	0	0	1	0	14	1	0	8.6	0	14.5		1		1	1	11.5	0	1			0	0	0	0	0	1	1	1	1	3	1			1	0			1		0	0	0		0	0	0	0
5826	10	0	0	0	1	0	11		1	8.9	0	15		1		1	2	7.7					0	0	0	0	0	0	1	2	2	10	1			1	0	1				0	0	0		0	0	0	0
5828	17	0	0	1	3	1	5		0	7.5	0	16		1		1	1	10.2					0	0	0	1	0	0	1	1	1	10.5	1			1	0		1			0	1	1		1	0	0	0
5830	13	1	1	0	2	1	9	1	0	7.5	0	14	1			1	2	3.5	0	1			0	0	0	0	0	0	1	1	1	1	1			1	0			1		0	0	0		0	0	0	0
5833	24	1	1	1	2	1	11		0	4.8	0	10.5	1			1	1	10.2					0	0	0	1	1	0	1	1	1	2	1			1	0		1			0	1	1		1	0	0	0
5845	8	1	1	0	2	1	3	1	0	3.1	1	11.5	1			1	1	9.9	1	1			0	0	0	0	0	0	1			2.5	1			1	0			1		0	0	0	0	0	0	0	0
5846	10	0	0	0	1	0	32	1	1	9.8	0	12		1		1	2	9.8	0	1			0	0	0	0	0	0	1	2	2	6	1			1	1			1		0	0	0		0	0	0	0
5847	10	0	0	0	1	0	5	1	1	5.3	0	11.8		1			1	7.4	0	1			1	1	0	0	0	0	1			5		1	1		0			1		0	0	0		0	0	0	0
5849	10	1	1	0	2	1	3	1	1	4.5	0	11.5	1			1	1	9.6	0	1			0	0	0	0	0	0	1	0	0	1	1			1	0			1		0	0	0		0	0	0	0
5852	29	1	1	1	2	1	5		0	4.5	0	10.3	1			1	1	12.5					0	0	1	0	0	0	1	1	1	2.5	1			1	1		1			1	1	1		1	0	0	0
5855	10	0	1	0	2	1	1		1	3.7	0	10.3	1			1	1	11.1					0	0	0	0	0	0	1			20		1		1	0		1			0	0	0		0	0	0	0
5857	10	0	0	0	1	0	4	1	0	5.5	0	12.9		1			1	9.5	0	1			0	1	1	0	0	0	0			2	1			1	0			1		0	0	0		0	0	0	0
5859	10	0	0	0	1	0	38	1	1	13.1	0	13.1		1		1	1	13.5	0	1			0	0	0	0	0	0	0	2	2	0.5	1			1	1			1		0	0	0		0	0	0	0
5861	34	1	1	1	2	1	7		1	7.8	0	13		1		1	1	9.8					0	0	0	0	1	0	1	2	2	2	1			1	0		1			1	1	1		1	1	0	0
5876	10	0	0	0	1	0	5	1	0	5.9	0	13.5		1			2	11.6	0	1			0	0	1	0	0	0	1	1	1	4		1	1		0			1		0	0	0		0	0	0	0
5892	10	0	0	0	1	0	3	1	1	6.2	0	14.8		1			1	11.1	0	1			0	0	0	1	1	0	1			5		1		1	0			1		0	0	0		0	0	0	0
5903	48	1	1	1	2	1	1		1	2.4	1	9	1			1	1	8.8					1	0	0	0	0	0	1			4	1			1	0		1			1	1	1		1	0	0	0
5905	25	1	1	1	2	1	3	1	0	5	0	12.7		1		1	1	7.9	0	1			0	1	1	1	0	0	1	0	0	3	1			1	0			1		0	1	1		1	0	0	0
5908	15	1	1	0	2	1	1		0	3.3	0	11.5	1				1	11.8					0	0	0	1	0	0	1			20		1	1		0	1				0	0	0		0	0	0	0
5913	19	0	0	1	3	1	2	1	0	3.4	0	11.5	1			1	1	10.4	0	1			1	1	1	1	1	0	1			7		1		1	0			1		0	1	1		1	0	0	0
5926	40	1	1	1	2	1	15		0	6.7	1	11.2	1				2	11.4					1	0	0	1	0	0	1	1	1	1.5	1			1	0		1			1	0	0		0	0	0	0
5929	11	1	1	0	2	1	1	1	0	4	0	11	1			1	1	11.9	0	1			0	0	1	1	0	0	1			2		1	1		1			1		0	0	0		0	0	0	0
5931	10	1	1	0	2	1	14	1	0	10.8	0	15.5		1		1	1	11.7	0	1			0	1	0	1	0	0	1	1	1	2	1			1	1			1		0	0	0		0	0	0	0
5948	10	1	1	0	2	1	14	1	0	11	0	16.5		1		1	2	10.3	0	1			0	0	0	0	1	0	1	2	2		1			1	1			1		0	0	0		0	0	0	0
5949	8	1	1	0	2	1	25		0	10.2	0	14.5		1		1	1	9.5					0	0	0	1	1	0	0	2	2	2	1			1	0	1				0	0	0	0	0	0	0	0
5959	12	1	1	0	2	1	8	1	0	5	1	11.4	1			1	1	3.4	0	1			0	0	0	0	0	0	1	1	1	1	1			1	0			1		0	0	0		0	0	0	0
5965	5	1	1	0	2	1	6	1	0	4	1	9.2	1			1	1	9.4	0	1			0	1	0	1	0	0	1	1	1	3	1			1	0			1		0	0	0	0	0	0	0	0
5966	10	1	1	0	2	1	5		0	6.8	0	13.3		1		1	1	12.3					0	1	0	1	1	0	1	1	1	20	1			1	1		1			0	0	0		0	0	0	0
5969	14	0	0	0	1	0	15	1	0	8.6	0	13.5		1		1	2	10.3	0	1			0	0	0	0	0	1	1	2	2	10	1			1	0			1		0	0	0		0	0	0	0
5974	11	0	0	0	1	0	7		1	7.7	0	15.5		1			1	8.6					0	0	0	1	0	0	1	1	1	5		1	1		0		1			0	0	0		0	0	0	0
5975	11	0	1	0	2	1	3	1	1	2.8	1	8	1			1	1	10.6	0	1			0	0	1	0	0	0	1			2		1	1		0			1		0	0	0		0	0	0	0
5982	11	0	0	0	1	0	15		1	12.5	0	14.4		1		1	1	13.3					0	1	0	1	0	0	1	1	1	1.5	1			1	0		1			0	0	0		0	0	0	0
5983	10	1	1	0	2	1	5		0	7.5	0	15.5		1		1	2	11.6					0	0	0	0	0	0	1	1	1	30	1			1	0		1			0	0	0		0	0	0	0
5984	17	0	0	1	3	1	5	1	0	6	0	12		1		1	1	10.4	1	1			0	0	0	1	1	0	1	0	0	4	1			1	0			1		0	1	1		1	1	0	0
5985	5	1	1	0	2	1	1		1	3	1	10	1			1	1	11.2					0	0	0	1	0	0	1			15		1		1	0		1			0	0	0	0	0	0	0	0
5988	11	0	0	0	1	0	42	1	0	13.6	0	16.5		1		1	1	10.3	0	1			0	1	1	1	1	0	0	2	2	10	1			1	0			1		0	0	0		0	0	0	0
5991	48	0	0	1	3	1	1	1	0	4.2	0	11.2	1			1	1	9.8	2	1			0	1	0	1	0	0	1			10	1			1	0			1		0	1	1		1	0	0	0
5992	18	0	0	1	3	1	3		1	4	0	10.2	1			1	1	7.8					0	0	0	0	1	0	1			7		1	1		0		1			0	1	1		1	0	0	0
5993	23	1	1	1	2	1	5		1	6.5	0	11.8		1		1	2	9.8					0	0	1	1	0	0	1	1	1	5	1			1	1	1				1	1	1		1	1	0	1
5994	10	0	0	0	1	0	11		1	8	0	14.8		1		1	1	11.8					0	1	0	1	1	0	1	1	1	5	1			1	1		1			0	0	0		0	0	0	0
5995	11	0	0	0	1	0	14	1	1	11	0	14.5		1		1	1	10	1	1			0	0	0	0	0	0	1	1	1	5	1			1	0			1		0	0	0		0	0	0	0
5996	11	1	1	0	2	1	4	1	1	6.2	0	15		1		1	2	11.2	0	1			0	1	1	0	0	0	1			5	1			1	0			1		0	0	0		0	0	0	0
5997	34	0	0	1	3	1	31		1	11.8	0	14.7		1		1	2	9.5					0	1	1	1	0	0	0	2	2	1	1			1	1		1			0	0	1		0	0	0	0
5998	11	0	0	0	1	0	5	1	1	7.6	0	15		1		1	1	10.7	0	1			0	0	1	1	0	0	1	1	1	1	1			1	0			1		0	0	0		0	0	0	0
6002	17	1	1	1	2	1	11		1	6.7	0	11.2	1			1	2	3.7					0	0	0	1	0	0	1	1	1	2		1	1		0		1			0	1	1		1	0	0	0
6006	10	0	0	0	1	0	13	1	0	9.7	0	14.1		1		1	1	10.5	0	1			0	1	1	1	1	0	1	2	2	3.5	1			1	1			1		0	0	0		0	0	0	0
6008	9	0	0	0	1	0	12		0	8.1	0	14.5		1		1	1	9.7					0	1	1	0	1	0	1	1	1	3	1			1	1	1				0	0	0		0	0	0	0
6009	11	0	0	0	1	0	42		1	12	0	13.5	1			1	2	9.2					0	0	0	0	1	0	0	2	2	5	1			1	0	1				0	0	0		0	0	0	0
6011	11	0	0	0	1	0	54	1	1	16.9	0	16.2		1		1	1	12.6	0	1			0	0	0	1	1	0	0	2	2	2.5	1			1	1			1		0	0	0		0	0	0	0
6013	13	1	1	0	2	1	5	1	1	8	0	14		1		1	1	9.6	0	1			0	1	1	0	0	0	1			5	1			1	0			1		0	0	0		0	0	0	0
6016	17	1	1	1	2	1	3	1	1	3.4	0	10.5	1			1	1	9.7	0	1			1	0	1	1	0	0	1			5	1			1	0			1		0	1	1		1	1	0	1
6017	13	1	1	1	2	1	6	1	1	7.1	0	14.1		1		1	1	8.5	0	1			0	1	0	1	0	0	1			5	1			1	1			1		1	1	1		1	0	0	0
6021	10	0	0	0	1	0	30		1	18	0	16		1		1	2	9.6					0	0	0	0	1	0	0	2	2	1	1			1	1		1			0	0	0		0	0	0	0
6023	10	0	0	0	1	0	7		0	7.4	0	15.5		1			1	8.6					0	0	0	1	0	0	1	0	0	1.5		1	1		0		1			0	0	0		0	0	0	0
6025	10	0	0	0	1	0	6	1	0	8.6	0	14.5		1		1	1	11.3	1	1			0	0	0	1	0	0	1	1	1	3	1			1	1			1		0	0	0		0	0	0	0
6028	18	1	1	1	2	1	5	1	0	6.8	0	13		1		1	2	12.1	0	1			0	0	0	1	1	0	1	1	1	1	1			1	0			1		0	1	1		1	0	0	0
6030	11	0	0	0	1	0	1		0	4.1	0	10.6	1			1	1	11.9					0	0	0	0	0	0	1			6		1		1	0		1			0	0	0		0	0	0	0
6037	11	1	1	0	2	1	24	1	0	12.1	0	15.5		1		1	1	12.3	0	1			0	0	0	0	1	0	1	2	2	5	1			1	0			1		0	0	0		0	0	0	0
6038	10	0	0	0	1	0	24	1	1	9.8	0	15.5		1	1		1	12.1	0	1			1	0	1	1	0	0	0	1	1	5	1			1	0			1		0	0	0		0	0	0	0
6040	18	1	1	1	2	1	43	1	1	14.3	0	16		1		1	1	12.5	0	1			0	0	0	1	1	0	0	2	2	10	1			1	1			1		1	1	1		1	0	0	0
6042	10	0	0	0	1	0	10		0	6.7	0	12		1		1	1	12.7					0	0	0	0	0	0	1	1	1	4	1			1	0		1			0	0	0		0	0	0	0
6044	10	0	0	0	1	0	37		0	10.2	0	13.6		1		1	2	11.5					0	0	0	0	1	0	0	1	1	0.5	1			1	0		1			0	0	0		0	0	0	0
6045	10	1	1	0	2	1	19	1	1	11	0	15.5		1		1		11	0	1			0	0	1	0	0	0	1	1	1	5	1			1	0			1		0	0	0		0	0	0	0
6047	17	0	1	1	2	1	11	1	1	7.2	0	13		1		1	1	8.7	0	1			0	0	0	0	0	0	1	2	2	10	1			1	0			1		0	1	1		1	0	0	0
6050	16	0	1	1	2	1	3		0	6.6	0	12.5		1		1	1	11.2					0	0	0	0	0	0	1			5	1			1	0		1			0	1	1		1	0	0	0
6058	11	0	0	0	1	0	17	1	1	8.3	0	13.3		1		1	1	10.3	0	1			0	1	0	1	1	0	1	1	1	5	1			1	0			1		0	0	0		0	0	0	0
6059	10	0	0	0	1	0	6		1	7	0	13.8		1			1	12.2					0	0	0	1	0	1	1	1	1	3		1		1	0		1			0	0	0		0	0	0	0
6068	10	0	0	0	1	0	6	1	0	8.5	0	14.2		1			1	14.4	0	1			0	0	1	0	0	0	1	0	0	1.5		1		1	1			1		0	0	0		0	0	0	0
6069	10	0	0	0	1	0	11		1	8.8	0	14.5		1		1	1	10.7					0	1	1	0	0	0	1	0	0	7	1			1	0		1			0	0	0		0	0	0	0
6070	10	0	0	0	1	0	21		0	10.6	0	16		1		1	1	9.8					0	0	0	0	0	0	0	1	1	2	1			1	0	1				0	0	0		0	0	0	0
6071	10	0	0	0	1	0	7		0	8	0	14.2		1		1	1	10					0	0	0	0	0	0	1	1	1	2.5	1			1	0	1				0	0	0		0	0	0	0
6072	30	1	1	1	2	1	13		0	7.1	0	12.5		1		1	1	11.7					0	0	0	0	1	1	1	1	1	10	1			1	0	1				0	1	1		1	1	0	1
6077	17	1	1	1	2	1	20	1	1	9.1	0	15		1			2	4.1	0	1			0	0	0	0	0	0	1	1	1	4		1	1		0			1		0	0	1		0	0	0	0
6078	11	1	1	0	2	1	17	1	0	9.8	0	14.2		1		1	1	10.4	0	1			0	0	0	1	1	0	1	2	2	2	1			1	0			1		0	0	0		0	0	0	0
6079	10	0	0	0	1	0	16	1	1	9.4	0	13.9		1		1	1	12.5	0	1			0	0	1	1	1	0	1	2	2	2	1			1	1			1		0	0	0		0	0	0	0
6087	16	1	1	1	2	1	7	1	1	9.6	0	15.5		1		1	1	10.8	0	1			0	0	1	0	0	0	1	1	1	2	1			1	1			1		0	1	1		1	0	0	0
6088	23	1	1	1	2	1	9		0	6.8	0	12.5		1			1	10.1					0	0	0	0	0	0	1	1	1	0.5	1			1	0		1			0	1	1		1	0	0	1
6089	17	1	1	1	2	1	8		0	7	0	13		1		1	1	9.8					0	0	0	0	0	0	1				1			1	0		1			0	1	1		1	0	0	0
6090	10	0	0	0	1	0	9	1	0	8.8	0	13.5		1		1	1	12.9	0	1			0	0	1	0	0	0	1	2	2	4	1			1	0			1		0	0	0		0	0	0	0
6097	5	1	1	0	2	1	4		0	5	0	11.5	1				1	11.5					0	0	0	0	0	0	1	0	0	2.5	1			1	0		1			0	0	0	0	0	0	0	0
6101	10	0	0	0	1	0	9	1	0	8.6	0	14		1		1	1	9.8	0	1			0	0	1	0	0	0	1	2	2	0.5	1			1	1			1		0	0	0		0	0	0	0
6103	10	0	0	0	1	0	16		1	7.9	0	14.5		1		1	1	9.9					0	1	0	0	0	0	1	1	1	1.5	1			1	0		1			0	0	0		0	0	0	0
6104	15	1	1	1	2	1	12		1	7.3	0	14		1		1	2	6.3					0	1	0	0	0	0	1	1	1	3		1	1		0		1			0	1	1		1	0	0	0
6114	10	0	0	0	1	0	12	1	0	8.2	0	13.5		1		1	1	9.2	0	1			0	1	0	0	1	0	1	2	2	1.5	1			1	0			1		0	0	0		0	0	0	0
6116	22	1	1	1	2	1	1		0	2.7	0	9	1			1	1	12.1					0	0	0	0	0	0	1			4	1			1	0	1				0	1	1		1	0	0	0
6117	10	0	0	0	1	0	2	1	1	6.1	0	14.8		1		1	1	10.3	0	1			0	1	0	0	0	0	1			3.5	1			1	0			1		0	0	0		0	0	0	0
6123	10	0	0	0	1	0	8	1	0	8.3	0	14.9		1		1	1	12.1	0	1			0	0	0	0	0	0	1	1	1	4	1			1	0			1		0	0	0		0	0	0	0
6124	10	0	0	0	1	0	24		0	12	0	15.5		1		1	2	11.4					0	0	0	0	1	1	1	2	2	4	1			1	1	1				0	0	0		0	0	0	0
6125	10	0	0	0	1	0	47	1	1	15.5	0	15.5		1		1	1	7.9	0	1			0	1	1	1	0	0	0	1	1	3	1			1	0			1		0	0	0		0	0	0	0
6127	10	0	0	0	1	0	17		1	9.3	0	16		1			1	12.4					0	1	1	1	0	0	1	1	1	10		1		1	0		1			0	0	0		0	0	0	0
6129	10	0	0	0	1	0	13	1	1	9.2	0	14.9		1		1	1	9.9	0	1			0	1	0	0	0	0	1	2	2	10	1			1	1			1		0	0	0		0	0	0	0
6130	10	0	0	0	1	0	3	1	1	4.5	0	10.8	1			1	1	10.4	0	1			0	1	0	0	0	0	0			7		1		1	0			1		0	0	0		0	0	0	0
6134	8	1	1	0	2	1	9	1	1	7.3	0	11.5	1			1	1	11.2	0	1			0	0	0	1	0	0	1	1	1	1	1			1	1			1		0	0	0		0	0	0	0
6138	5	1	1	0	2	1	9		0	8	0	13		1		1	1	11.8					0	0	0	0	0	0	0	1	1	6	1			1	0		1			0	0	0		0	0	0	0
6139	5	1	1	0	2	1	2		1	4.2	0	11.5	1			1	1	9.5					0	0	0	0	0	0	1			5	1			1	1	1				0	0	0		0	0	0	0
[truncated: 52 more columns]
