# Supplementary material for: Antibiotic treatment failure in children aged 1 to 59 months with World Health Organization-defined severe pneumonia in Malawi: A CPAP IMPACT trial secondary analysis
Source: PLoS One. 2022 Dec 14;17(12):e0278938. doi: 10.1371/journal.pone.0278938 (PMC9750006; doi:10.1371/journal.pone.0278938)
Supplement: S2 File — (CSV) [file pone.0278938.s002.csv]

Variable / Field Name	Form Name	Section Header	Field Type	Field Label	Choices, Calculations, OR Slider Labels	Field Note	Text Validation Type OR Show Slider Number	Text Validation Min	Text Validation Max	Identifier?	Branching Logic (Show field only if...)	Required Field?	Custom Alignment	Question Number (surveys only)	Matrix Group Name	Matrix Ranking?	Field Annotation
study_id2	crf_1_screening_and_enrollment		text	Screening ID			integer	1	10000
gender	crf_1_screening_and_enrollment		radio	Child's gender	0, Female | 1, Male							y
hx_cough	crf_1_screening_and_enrollment	Respiratory Symptoms	yesno	Caregiver report of "cough"								y
hx_sob	crf_1_screening_and_enrollment		yesno	Caregiver report of "difficult breathing"								y
observe_cough	crf_1_screening_and_enrollment		yesno	Direct observation of cough		Child coughed in front of you						y
sev_indraw	crf_1_screening_and_enrollment	Respiratory DANGER Signs	yesno	Severe chest indrawing								y
head_nodding	crf_1_screening_and_enrollment		yesno	Head nodding or neck muscle pulling (tracheal tugging)								y
grunt	crf_1_screening_and_enrollment		yesno	Grunting (repetitive 'eh' on expiration)								y
rr	crf_1_screening_and_enrollment		text	Count respiratory rate for one minute		breaths/min	number	5	140			y
baby_vf_breath_yes	crf_1_screening_and_enrollment		radio	Very Fast Breathing (refer to information below) Child's age: [age_months] months Respiratory Rate: [rr] breaths/min Criteria 30-59 days: >80 breaths/min 60 days to 11 months and 29 days: >70 breaths/min 12-59 months: >60 breaths/min	1, Yes, this patient qualifies as VERY FAST breathing for their age						([age_months] >= 1 and [age_months] <= 2 and [rr] >= 80) or ([age_months] > 2 and [age_months] <= 12 and [rr] >= 70) or ([age_months] > 12 and [age_months] <= 59 and [rr] >= 60)	y
baby_vf_breath_no	crf_1_screening_and_enrollment		radio	Very Fast Breathing (refer to information below) Child's age: [age_months] months Respiratory Rate: [rr] breaths/min Criteria 30-59 days: >80 breaths/min 60 days to 11 months and 29 days: >70 breaths/min 12-59 months: >60 breaths/min	1, No, this patient does not qualify as VERY FAST breathing for their age						([age_months] >= 1 and [age_months] <= 2 and [rr] < 80) or ([age_months] > 2 and [age_months] <= 12 and [rr] < 70) or ([age_months] > 12 and [age_months] <= 59 and [rr] < 60)	y
calm_stridor	crf_1_screening_and_enrollment		yesno	Stridor when calm (not crying or agitated)								y
apnea	crf_1_screening_and_enrollment		yesno	History or observation of apnea								y
flaring	crf_1_screening_and_enrollment		yesno	Persistent nasal flaring								y
resp_dang_yes	crf_1_screening_and_enrollment		radio	CONFIRM Presence of at least one respiratory DANGER sign	1, Yes, the patient has at least one respiratory danger sign	Any "yes" in the above section					[sev_indraw] = '1' or [head_nodding] = '1' or [grunt] = '1' or [baby_vf_breath_yes] = '1' or [calm_stridor] = '1' or [apnea] = '1' or [flaring] = '1'	y
resp_dang_no	crf_1_screening_and_enrollment		radio	CONFIRM Presence of at least one respiratory DANGER sign	1, No, there are no respiratory danger signs present	Any "yes" in the above section					[sev_indraw] = '0' and [head_nodding] = '0' and [grunt] = '0' and [baby_vf_breath_no] = '1' and [calm_stridor] = '0' and [apnea] = '0' and [flaring] = '0'	y
ox_sat	crf_1_screening_and_enrollment	Measure oxygen saturation and complete assessment for severe hypoxemia	text	Oxygen saturation breathing in room air without oxygen		%	number	20	100			y
sev_hypox_yes	crf_1_screening_and_enrollment		radio	CONFIRM Oxygen 89% or lower (severe hypoxemia)	1, Yes, the patient has severe hypoxemia	Use oxygen saturation percentage value above					[ox_sat] <= 89	y
sev_hypox_no	crf_1_screening_and_enrollment		radio	CONFIRM Oxygen higher than 89% (no severe hypoxemia)	1, No, the patient does not have severe hypoxemia	Use oxygen saturation percentage value above					[ox_sat] > 89	y
pulse	crf_1_screening_and_enrollment		text	Pulse rate		Beats/min	number	40	240			y
qi	crf_1_screening_and_enrollment		yesno	QI signal with 3 or more green light bars (not red)		Measured from pulse oximeter						y
pi	crf_1_screening_and_enrollment		yesno	PI signal with 3 or more green light bars (not red)		Measured from pulse oximeter						y
first_sbp	crf_1_screening_and_enrollment	Perfusion Check	text	Systolic blood pressure			number	30	150
first_dbp	crf_1_screening_and_enrollment		text	Diastolic blood pressure			number	10	100
bp_check_yes_no	crf_1_screening_and_enrollment		yesno	Was BP checked?								y
first_bp_unable	crf_1_screening_and_enrollment		checkbox	If you were unable to measure the blood pressure after 3 attempts, what was the problem?	1, Excessive movement | 2, unable to obtain reading | 3, BP cuff not available | 4, BP cuff not functioning properly | 5, unable to obtain reading | 6, cuff not properly sized						[bp_check_yes_no] = '0'
first_radial_pulse	crf_1_screening_and_enrollment		yesno	Is the radial pulse weak?		palpate pulse in the wrist
first_cold_extremity	crf_1_screening_and_enrollment		yesno	Are the hands and feet cold?
first_cap_refill	crf_1_screening_and_enrollment		yesno	Is the capillary refill time 3 seconds or longer?		check at fingers or toes
audible_wheeze	crf_1_screening_and_enrollment	MILD Respiratory Signs	yesno	Noisy breathing with "audible wheeze"								y
mild_indraw	crf_1_screening_and_enrollment		yesno	Mild (only slight) chest indrawing							[sev_indraw] = '0'	y
baby_f_breath_yes	crf_1_screening_and_enrollment		radio	Fast Breathing (refer to the information below) Child's age: [age_months] months Respiratory Rate: [rr] breaths/min Criteria 30-59 days: 61-80 breaths/min 60 days to 11 months and 29 days: 51-70 breaths/min >12 months: 41-60 breaths/min	1, Yes, this patient qualifies as FAST breathing for their age						([age_months] >= 1 and [age_months] <= 2 and [rr] >= 61 and [rr] <= 80) or ([age_months] > 2 and [age_months] <= 12 and [rr] >= 51 and [rr] <= 70) or ([age_months] > 12 and [age_months] <= 59 and [rr] >= 41 and [rr] <= 60)	y
baby_f_breath_no	crf_1_screening_and_enrollment		radio	Fast Breathing (refer to the information below) Child's age: [age_months] months Respiratory Rate: [rr] breaths/min Criteria 30-59 days: 61-80 breaths/min 60 days to 11 months and 29 days: 51-70 breaths/min >12 months: 41-60 breaths/min	1, No, this patient does not qualify as FAST breathing for their age						([age_months] >= 1 and [age_months] <= 2 and [rr] < 61) or ([age_months] > 2 and [age_months] <= 12 and [rr] < 51) or ([age_months] > 12 and [age_months] <= 59 and [rr] < 41)	y
mild_hypox_yes	crf_1_screening_and_enrollment		radio	Mild hypoxemia 90-95% (refer to earlier oxygen saturation measurement) Oxygen Saturation: [ox_sat]	1, Yes, the patient has mild hypoxemia						[ox_sat] >= 90 and [ox_sat] <= 95	y
mild_hypox_no	crf_1_screening_and_enrollment		radio	Mild hypoxemia 90-95% (refer to earlier oxygen saturation measurement) Oxygen Saturation: [ox_sat]	1, No, the patient does not have mild hypoxemia						[ox_sat] > 95 or [ox_sat] < 90	y
crackle	crf_1_screening_and_enrollment		yesno	Crackle on chest auscultation with stethoscope								y
wheeze	crf_1_screening_and_enrollment		yesno	Wheeze on chest auscultation with stethoscope								y
resp_mild_yes	crf_1_screening_and_enrollment		radio	CONFIRM Presence of at least one MILD respiratory sign	1, Yes, the patient has at least one mild respiratory sign	Any "yes" in the above section					[audible_wheeze] = '1' or [mild_indraw] = '1' or [baby_f_breath_yes] = '1' or [mild_hypox_yes] = '1' or [crackle] = '1' or [wheeze] = '1'	y
resp_mild_no	crf_1_screening_and_enrollment		radio	CONFIRM Presence of at least one MILD respiratory sign	1, No, mild respiratory danger signs are not present	Any "yes" in the above section					[audible_wheeze] = '0' and [mild_indraw] = '0' and [baby_f_breath_no] = '1' and [mild_hypox_no] = '1' and [crackle] = '0' and [wheeze] = '0'	y
behavior	crf_1_screening_and_enrollment		radio	Behavior of child during respiratory rate count and observation of breathing?	0, Quiet and calm, awake | 1, Quiet and calm, asleep | 2, Agitated, but not persistently crying | 3, Crying							y
convulsions	crf_1_screening_and_enrollment	GENERAL Danger Signs	yesno	Reported or observed convulsions								y
no_feed	crf_1_screening_and_enrollment		yesno	Unable to feed		Not feeding AT ALL that same day						y
vomit	crf_1_screening_and_enrollment		yesno	Vomits everything		HISTORY SHOULD BE THAT CHILD VOMITING ALL FEEDS THAT SAME DAY						y
bcs_motor	crf_1_screening_and_enrollment		radio	Blantyre coma score (BCS): Motor	2, 2, Localizes pain | 1, 1, Withdraws from pain | 0, 0, No response to pain							y
bcs_verbal	crf_1_screening_and_enrollment		radio	Blantyre coma score (BCS): Verbal	2, 2, Cries or speaks appropriately | 1, 1, Moan or abnormal cry | 0, 0, No verbal response							y
bcs_eyes	crf_1_screening_and_enrollment		radio	Blantyre coma score (BCS): Eyes	1, 1, Watches or follows appropriately with eyes | 0, 0, Fails to follow or watch							y
bcs_total	crf_1_screening_and_enrollment		calc	Total Blantyre Coma Score	[bcs_motor]+[bcs_verbal]+[bcs_eyes]							y
gen_dang_yes	crf_1_screening_and_enrollment		radio	CONFIRM Presence of at least one GENERAL danger sign (Includes a Total Blantyre Coma Score of 4 or less as a danger sign)	1, Yes, the patient has at least one GENERAL danger sign	Any "yes" in the above section					[convulsions] = '1' or [no_feed] = '1' or [vomit] = '1' or [bcs_total] <= 4	y
gen_dang_no	crf_1_screening_and_enrollment		radio	CONFIRM Presence of at least one GENERAL danger sign (Includes a Total Blantyre Coma Score of 4 or less as a danger sign)	1, No, the patient has no GENERAL danger signs	Any "yes" in the above section					[convulsions] = '0' and [no_feed] = '0' and [vomit] = '0' and [bcs_total] > 4	y
sev_pna_yes	crf_1_screening_and_enrollment	Severe Pneumonia Decision	radio	CONFIRM Meets criteria for severe pneumonia (any of the following) -Respiratory danger signs -Severe hypoxemia -Mild respiratory signs with general danger signs	1, Yes, the patient has severe pneumonia.	PROCEED WITH CONSENT AND SCREENING					[sev_hypox_yes] = '1' or [resp_dang_yes] = '1' or ([gen_dang_yes] = '1' and [resp_mild_yes] = '1')	y
sev_pna_no	crf_1_screening_and_enrollment		radio	CONFIRM Does not meet the criteria for severe pneumonia (any of the following) -No respiratory danger signs -No severe hypoxemia -No mild respiratory signs with general danger signs	1, No, the patient does not have severe pneumonia.	SCREENING STOPS					[resp_dang_no] = '1' and [sev_hypox_no] = '1' and (([gen_dang_no] = '1' and [resp_mild_no] = '1') or ([gen_dang_no] = '1' and [resp_mild_yes] = '1') or ([gen_dang_yes] = '1' and [resp_mild_no] = '1'))	y
wt	crf_1_screening_and_enrollment	Assessment For Malnutrition	text	Weight (kg)		kg	number	1.5	25		[sev_pna_yes] = '1'	y
ht	crf_1_screening_and_enrollment		text	Height/length (cm)		cm	number	45	120		[sev_pna_yes] = '1'	y
wt4ht	crf_1_screening_and_enrollment		yesno	WHO weight-for-height z-score < -3 SD		Refer to WHO chart					[sev_pna_yes] = '1'	y
muac	crf_1_screening_and_enrollment		text	Mid Upper Arm Circumference (cm)		cm	number	9	16		[sev_pna_yes] = '1'	y
low_muac_yes	crf_1_screening_and_enrollment		radio	CONFIRM MUAC less than or equal to 11.5 cm	1, Yes, MUAC is 11.5 or less						[sev_pna_yes] = '1' and ([muac] <= 11.5)	y
low_muac_no	crf_1_screening_and_enrollment		radio	CONFIRM MUAC less than or equal to 11.5 cm	1, No, MUAC is greater than 11.5 cm						[sev_pna_yes] = '1' and ([muac] > 11.5)	y
edema	crf_1_screening_and_enrollment		yesno	Presence of bilateral edema							[sev_pna_yes] = '1'	y
who_sam_yes	crf_1_screening_and_enrollment		radio	CONFIRM Presence of WHO Malnutrition	1, Yes, the patient has WHO malnutrition	Any "yes" in the above section					[sev_pna_yes] = '1' and ([wt4ht] = '1' or [low_muac_yes] = '1' or [edema] = '1')	y
who_sam_no	crf_1_screening_and_enrollment		radio	CONFIRM Presence of WHO Malnutrition	1, No, the patient does not have WHO malnutrition	Any "yes" in the above section					[sev_pna_yes] = '1' and ([wt4ht] = '0' and [low_muac_no] = '1' and [edema] = '0')	y
hiv_pos	crf_1_screening_and_enrollment	Determine HIV Testing Category (please refer to decision trees)	yesno	Child known to be HIV-infected		Confirmed with health passport					[sev_pna_yes] = '1'	y
mum_available	crf_1_screening_and_enrollment		yesno	Is mother available?							[sev_pna_yes] = '1' and [hiv_pos] = '0' and [age_months] < 24	y
mum_hiv	crf_1_screening_and_enrollment		radio	Maternal HIV antibody test result	1, Positive | 2, Negative | 3, Not drawn because mother did not consent for test | 4, Not drawn because no counselor or tests available | 5, Not drawn because mother was a known positive						[sev_pna_yes] = '1' and [mum_available] = '1' and [age_months] < 24	y
child_inf	crf_1_screening_and_enrollment		radio	CONFIRM Child is greater than 24 months old and known to be HIV positive.	1, Correct, child is greater than 24 months (mother's status does not matter) and is known to be HIV positive	Child is eligible.					[sev_pna_yes] = '1' and ([hiv_pos] = '1' and [age_months] > 24)	y
mos_unk	crf_1_screening_and_enrollment		radio	CONFIRM Child is greater than 24 months old and HIV status unknown.	1, Correct, child is greater than 24 months of age with unknown HIV status, antibody test will be performed	Obtain HIV antibody test.					[sev_pna_yes] = '1' and ([hiv_pos] = '0' and [age_months] > 24)	y
hiv_exp1	crf_1_screening_and_enrollment		radio	CONFIRM Child is between 12-24 months of age and the mother is HIV-infected	1, Correct, child is 12-24 months and the mother is known to be HIV positive	Obtain HIV antibody test.					[sev_pna_yes] = '1' and (([mum_hiv] = 1 or [mum_hiv] = 5) and [hiv_pos] = 0 and ([age_months] >= 12 and [age_months] <= 24))	y
hiv_exp2	crf_1_screening_and_enrollment		radio	CONFIRM Child is between 12-24 months of age and the mother's HIV status is not known or is negative	1, Correct, child is 12-24 months and maternal HIV status unknown or negative. If maternal HIV status is unknown, an antibody test will be performed. If maternal HIV status is negative, the child is also considered HIV negative	Obtain HIV antibody test.					[sev_pna_yes] = '1' and (([mum_hiv] = '2' or [mum_hiv] = '3' or [mum_hiv] = '4') and [hiv_pos] = 0 and ([age_months] >= 12 and [age_months] <= 24))	y
child_hiv_infy	crf_1_screening_and_enrollment		radio	CONFIRM Child is less than 12 months of age and the mother is HIV-infected	1, Correct, child is less than 12 months and HIV-exposed	Obtain DNA PCR.					[sev_pna_yes] = '1' and (([mum_hiv] = 1 or [mum_hiv] = 5) and [hiv_pos] = 0 and [age_months] < 12)	y
mum_neg	crf_1_screening_and_enrollment		radio	CONFIRM Child is less than 12 months of age and the mother's HIV status is not known or is negative	1, Correct, child is less than 12 months and maternal HIV status unknown or negative. If maternal HIV status is unknown, an antibody test will be performed. If maternal HIV status is negative, the child is also considered HIV negative	Obtain HIV antibody test.					[sev_pna_yes] = '1' and (([mum_hiv] = 2 or [mum_hiv] = 3 or [mum_hiv] = 4) and [hiv_pos] = 0 and [age_months] < 12)	y
ant_btes	crf_1_screening_and_enrollment	Laboratory Assessment for HIV	radio	CONFIRM Patient had HIV antibody test drawn?	1, Yes						[sev_pna_yes] = '1' and (([mos_unk] = '1' or [hiv_exp1] = '1' or ([mum_hiv] <> '2' and [hiv_exp2] = '1') or ([mum_hiv] <> '2' and [mum_neg] = '1')) or ([mum_available] = '0'))	y
hiv_ant_pos	crf_1_screening_and_enrollment		radio	HIV antibody test results	1, Positive | 2, Negative						[sev_pna_yes] = '1' and ([ant_btes] = '1')	y
child_expo_hiv	crf_1_screening_and_enrollment		radio	CONFIRM Child is HIV-exposed (1) 12-24 months, mother HIV-infected, and child HIV antibodies test negative or (2) less than 12 months, mother HIV-infected, and child PCR negative, pending, or unknown or (3) less than 12 months, child HIV antibody positive	1, Yes						[sev_pna_yes] = '1' and (([hiv_exp1] = '1' and [hiv_ant_pos] = '2') or ([age_months] < 12 and [hiv_ant_pos] = '1') or ([age_months] < 12 and [child_hiv_infy] = '1') or ([mum_neg] = '1' and [hiv_ant_pos] = '1'))	y
child_inf_hiv	crf_1_screening_and_enrollment		radio	CONFIRM Child is HIV-infected (1) HIV-infection status known or (2) 12 months and HIV-antibody positive	1, Yes						[sev_pna_yes] = '1' and ([hiv_pos] = '1' or ([age_months] >= 12 and [hiv_ant_pos]=1))	y
child_not_inf_expo_hiv	crf_1_screening_and_enrollment		radio	CONFIRM Child is not HIV-infected and not HIV-exposed	1, Yes						[sev_pna_yes] = '1' and ((([age_months] >= 12 and [age_months] <= 24) and ([hiv_ant_pos] = '2' and ([mum_hiv] = 3 or [mum_hiv] = 4))) or (([age_months] < 24) and ([hiv_ant_pos] = '2' and ([mum_available] = '0'))) or (([age_months] >= 24) and ([hiv_ant_pos] = '2')) or (([age_months] >= 12 and [age_months] <= 24) and ([mum_hiv] = 2 and [hiv_exp2] = 1)) or ([age_months] < 12 and (([mum_hiv] = 2 and …	y
yes_mal_pne	crf_1_screening_and_enrollment	Inclusion Criteria For Enrollment	radio	Severe pneumonia with malnutrition	1, Yes, the patient has severe pneumonia with malnutrition	PATIENT IS ELIGIBLE FOR CPAP STUDY					[sev_pna_yes] = '1' and ([who_sam_yes] = '1' and [sev_pna_yes]='1')	y
no_mal_hiv_pne	crf_1_screening_and_enrollment		radio	Severe pneumonia only, no malnutrition and no HIV	1, Yes, the patient has severe pneumonia but does not have malnutrition and does not have HIV.	PATIENT IS ELIGIBLE FOR OBSERVATIONAL SUB-STUDY					[sev_pna_yes] = '1' and (([resp_dang_yes] = '1' or ([gen_dang_yes] = '1' and [resp_mild_yes] = '1')) and [who_sam_no] = 1 and [child_not_inf_expo_hiv]=1) and [ox_sat] > 89	y
yes_hiv_pne	crf_1_screening_and_enrollment		radio	Severe pneumonia with HIV	1, Yes, the patient has severe pneumonia with HIV	PATIENT IS ELIGIBLE FOR CPAP STUDY					[sev_pna_yes] = '1' and ([sev_pna_yes] = '1' and ([child_inf_hiv] = '1' or [child_expo_hiv] = '1'))	y
no_mal_hiv_yes_hypox	crf_1_screening_and_enrollment		radio	Severe pneumonia with severe hypoxemia, no malnutrition nor HIV infection or exposure	1, Yes, the patient has severe pneumonia and severe hypoxemia but does not have malnutrition and does not have HIV	PATIENT IS ELIGIBLE FOR CPAP STUDY					[sev_pna_yes] = '1' and [age_months] <= 59 and [ox_sat] <= 89 and [who_sam_no] = '1' and [child_not_inf_expo_hiv] = '1'	y
elig_cpap	crf_1_screening_and_enrollment	Study Eligibility	radio	Eligible for CPAP study enrollment (any of the following) -Severe pneumonia with malnutrition -Severe pneumonia with HIV -Severe hypoxemia only	1, Yes, the patient is eligible for CPAP study enrollment.	PATIENT IS ELIGIBLE FOR CPAP STUDY					[sev_pna_yes] = '1' and ([yes_hiv_pne] = '1' or [yes_mal_pne] = '1' or [no_mal_hiv_yes_hypox] = '1')	y
elig_obs_subsstudy	crf_1_screening_and_enrollment		radio	Eligible for CPAP study enrollment -Severe pneumonia only, no malnutrition and no HIV	1, No, the patient is not eligible for CPAP study enrollment but the patient is eligible for observational sub-study.	PATIENT IS ELIGIBLE FOR OBSERVATIONAL SUB-STUDY					[sev_pna_yes] = '1' and ([no_mal_hiv_pne]=1)	y
rand_id_confirm	crf_1_screening_and_enrollment	Randomization Assignment	radio	CONFIRM This patient was randomized to which study group?	1, CPAP | 2, Oxygen						[sev_pna_yes] = '1' and [elig_cpap] = '1'	y
rand_id_confirm_sub	crf_1_screening_and_enrollment		radio	CONFIRM This patient was randomized to the Observational Sub-Study?	3, Yes, the patient was enrolled in the observational sub-study						[sev_pna_yes] = '1' and [elig_obs_subsstudy] = '1'	y
rand_id	crf_1_screening_and_enrollment		text	Assign randomization ID Copy text from randomization envelope If assigned to CPAP, then C_ _ _ _ If assigned to Oxygen, then U_ _ _ _		IF PATIENT NOT ELIGIBLE FOR RANDOMIZATION THEN INCLUDE IN OBSERVATIONAL SUB-STUDY					[sev_pna_yes] = '1' and ([rand_id_confirm] = '1' or [rand_id_confirm] = '2' or [rand_id_confirm_sub] = '3')	y
contact_info	crf_1_screening_and_enrollment		yesno	Is there contact information (phone number) for this participant?							[sev_pna_yes] = '1'	y
rand_id_crf2	crf_2_randomizeabx		descriptive	[patient_informatio_arm_4][child_name], [patient_informatio_arm_4][rand_id]
clinician_initials_crf2	crf_2_randomizeabx		text	Clinician Initials								y
random_oxy	crf_2_randomizeabx	Randomization	radio	Assigned randomization ID is [rand_id]. Check Randomization Register and assign patient according to next available position in the treatment group of "Oxygen". Confirm randomization assignment for this patient as "Oxygen".	1, Control/oxygen	Randomize from sealed envelope					[rand_id_confirm] = '2'	y
random_cpap	crf_2_randomizeabx		radio	Assigned randomization ID is [rand_id]. Check Randomization Register and assign patient according to next available position in the treatment group of "CPAP". Confirm randomization assignment for this patient as "CPAP".	1, CPAP	Randomize from sealed envelope					[rand_id_confirm] = '1'	y
consent	crf_2_randomizeabx		yesno	Consent form completed								y
no_consent	crf_2_randomizeabx		radio	STOP - you may not proceed until signed consent is obtained	1, STOPPED, will obtain consent and return	Save form as "Incomplete" until consent is obtained					[consent] = '0'	y
xpen	crf_2_randomizeabx	Antibiotic treatment	yesno	First dose of benzylpenicillin given?							[consent] = '1'	y
xpen_no	crf_2_randomizeabx		text	Indicate why benzylpenicillin was not given							[consent] = '1' and ([xpen] = '0')	y
gent	crf_2_randomizeabx		yesno	First dose of gentamicin given?							[consent] = '1'	y
gent_no	crf_2_randomizeabx		text	Indicate why gentamicin was not given							[consent] = '1' and ([gent] = '0')	y
cotrim	crf_2_randomizeabx		yesno	If HIV-infected or exposed & less than 12 months old: First dose of cotrimoxazole given?							[consent] = '1' and ([age_months] < 12 and ([child_expo_hiv] = '1' or [child_inf_hiv] = '1'))	y
cotrim_no	crf_2_randomizeabx		text	Indicate why cotrimoxazole was not given							[consent] = '1' and ([cotrim] = '0')	y
pred_1	crf_2_randomizeabx		yesno	If HIV-infected or exposed & less than 12 months old: First dose of prednisone given?							[consent] = '1' and ([age_months] < 12 and ([child_expo_hiv] = '1' or [child_inf_hiv] = '1'))	y
pred_no	crf_2_randomizeabx		text	Indicate why prednisone was not given							[consent] = '1' and ([pred_1] = '0')	y
nasal_suct	crf_2_randomizeabx	Nasal Suctioning	yesno	Enrollment nasal suctioning done?							[consent] = '1'	y
nasal_suct_no	crf_2_randomizeabx		text	Indicate why nasal suctioning was not given							[consent] = '1' and ([nasal_suct] = '0')	y
salbutamol	crf_2_randomizeabx	Salbutamol Nebulizer Treatment	yesno	Because of wheezing on CRF1 (audible or by stethoscope): Was salbutamol nebulizer done?							[consent] = '1' and ([audible_wheeze] = '1' or [wheeze] = '1')	y
salbutamol_no	crf_2_randomizeabx		text	Indicate why salbutamol nebulizer was not given							[consent] = '1' and ([salbutamol] = '0')	y
rand_id_crf3	crf_3_oxygencpap_group_enrollment		descriptive	[patient_informatio_arm_4][child_name], [patient_informatio_arm_4][rand_id]
clinician_initials_crf3	crf_3_oxygencpap_group_enrollment		text	Clinician Initials								y
rand_id_crf3a	crf_3_oxygencpap_group_enrollment	Oxygen Group	descriptive	This form is to be completed for all 1-59 month olds enrolled into the study after completing CRF 1 and CRF 2 and the patient is randomized to the "Oxygen group (Usual care group)". Name: [patient_informatio_arm_4][child_name] ID: [patient_informatio_arm_4][rand_id]							[random_oxy] = '1'
video	crf_3_oxygencpap_group_enrollment	Chest indrawing video, digital auscultation, axillary temperature at enrollment (before oxygen started)	yesno	Chest indrawing video (60 seconds) collected before oxygen?							[random_oxy] = '1'	y
video_num_before_crf3a	crf_3_oxygencpap_group_enrollment		text	Video number							[video] = '1'	y
no_video_reason	crf_3_oxygencpap_group_enrollment		radio	If video not collected, indicate reason why	1, Video collection not yet initiated | 2, Video recorder not working | 3, Guardian refused | 4, Other						[random_oxy] = '1' and [video] = '0'	y
da_1	crf_3_oxygencpap_group_enrollment		yesno	Collected digital auscultation recording before oxygen?							[random_oxy] = '1'	y
da1_recorder_num	crf_3_oxygencpap_group_enrollment		text	Recorder number							[random_oxy] = '1' and [da_1] = '1'	y
da1_no	crf_3_oxygencpap_group_enrollment		radio	If auscultation not recorded, indicate reason why	1, Digital recorder not working | 2, Guardian did not allow | 3, Other						[random_oxy] = '1' and [da_1] = '0'	y
temp1	crf_3_oxygencpap_group_enrollment	Temperature Measurement	text	Axillary temperature measurement in Celsius		Degrees celsius	number	34	43		[random_oxy] = '1'	y
fever1_yes	crf_3_oxygencpap_group_enrollment		radio	CONFIRM Axillary temperature 38.0 Celsius or higher?	1, Yes, axillary temperature is over 38 degrees Celsius						[random_oxy] = '1' and [temp1] >= 38.0	y
fever1_no	crf_3_oxygencpap_group_enrollment		radio	CONFIRM Axillary temperature 38.0 Celsius or higher?	1, No, axillary temperature is under 38 degrees Celsius						[random_oxy] = '1' and [temp1] < 38.0	y
temp_med	crf_3_oxygencpap_group_enrollment		yesno	Received anti-pyretic for fever in the past 4-6 hours? (paracetemol or brufen or other)							[random_oxy] = '1'	y
baby_ox1	crf_3_oxygencpap_group_enrollment	Oxygen Initiation	radio	Child has severe hypoxemia 89% or lower, has at least one mild respiratory sign with a general danger sign, OR has at least one respiratory danger sign. The child is eligible for low-flow oxygen and has been randomized to the oxygen/control group. Child is < 2 months old, and nasal cannula oxygen at a flow of 0.5 LPM has been started.	1, Yes, child is < 2 months old, and nasal cannula oxygen at a flow of 0.5 LPM has been started.						[random_oxy] = '1' and (([patient_informatio_arm_4][sev_hypox_yes] = '1' or ([patient_informatio_arm_4][resp_mild_yes] = '1' and [patient_informatio_arm_4][gen_dang_yes] = '1') or [patient_informatio_arm_4][resp_dang_yes] = '1') and [patient_informatio_arm_4][age_months] < 2 and [patient_informatio_arm_4][random_oxy]='1')	y
baby_ox1_not	crf_3_oxygencpap_group_enrollment		radio	Child DOES NOT have severe hypoxemia 89% or lower, DOES NOT have at least one mild respiratory sign with a general danger sign, AND there are NO respiratory danger signs. The child is NOT eligible for low-flow oxygen and has been randomized to the oxygen/control group. Child is < 2 months old, and nasal cannula oxygen at a flow of 0.5 LPM has NOT been started.	1, Correct, nasal cannula oxygen at a flow of 0.5 LPM has not been started.						[random_oxy] = '1' and ((([patient_informatio_arm_4][sev_hypox_no] = '1' or [patient_informatio_arm_4][sev_hypox_no] = "") and [patient_informatio_arm_4][resp_dang_no] = '1' and (([patient_informatio_arm_4][resp_mild_no] = '1' and [patient_informatio_arm_4][gen_dang_no] = '1') or ([patient_informatio_arm_4][resp_mild_no] = '1' and [patient_informatio_arm_4][gen_dang_yes] = '1') or ([patient_infor…	y
child_ox1	crf_3_oxygencpap_group_enrollment		radio	Child has severe hypoxemia 89% or lower, has at least one mild respiratory sign with a general danger sign, OR has at least one respiratory danger sign. The child is eligible for low-flow oxygen and has been randomized to the oxygen/control group. Child is 2 months of age or older, and nasal cannula oxygen at a flow of 2 LPM has been started.	1, Yes, child is 2 months of age or older, and nasal cannula oxygen at a flow of 2 LPM has been started.						[random_oxy] = '1' and (([patient_informatio_arm_4][sev_hypox_yes] = '1' or ([patient_informatio_arm_4][resp_mild_yes] = '1' and [patient_informatio_arm_4][gen_dang_yes] = '1') or [patient_informatio_arm_4][resp_dang_yes] = '1') and [patient_informatio_arm_4][age_months] >= 2 and [patient_informatio_arm_4][random_oxy]='1')	y
child_ox1_not	crf_3_oxygencpap_group_enrollment		radio	Child DOES NOT have severe hypoxemia 89% or lower, DOES NOT have at least one mild respiratory sign with a general danger sign, AND there are NO respiratory danger signs. Low flow oxygen is not indicated. Child is > 2 months old, and nasal cannula oxygen at a flow of 2 LPM has NOT been started.	1, Correct, nasal cannula oxygen at a flow of 2 LPM has not been started.						[random_oxy] = '1' and ((([patient_informatio_arm_4][sev_hypox_no] = '0' or [patient_informatio_arm_4][sev_hypox_no] = "") and [patient_informatio_arm_4][resp_dang_no] = '1' and (([patient_informatio_arm_4][resp_mild_no] = '1' and [patient_informatio_arm_4][gen_dang_no] = '1') or ([patient_informatio_arm_4][resp_mild_no] = '1' and [patient_informatio_arm_4][gen_dang_yes] = '1') or ([patient_infor…	y
flow_age1	crf_3_oxygencpap_group_enrollment		radio	CONFIRM Document initial oxygen flow	1, 0.5 LPM	Liters/min					[random_oxy] = '1' and ([baby_ox1] = '1')	y
flow_age2	crf_3_oxygencpap_group_enrollment		radio	CONFIRM Document initial oxygen flow	2, 2 LPM	Liters/min					[random_oxy] = '1' and ([child_ox1] = '1')	y
sev_indraw3	crf_3_oxygencpap_group_enrollment	60 Minute Respiratory Status Reassessment #1 Observe for danger signs, then check pulse oximetry (ONLY COMPLETE IF ON OXYGEN)	yesno	Severe chest indrawing							[random_oxy] = '1' and ([baby_ox1] = '1' or [child_ox1] = '1')	y
head_nodding3	crf_3_oxygencpap_group_enrollment		yesno	Head nodding or neck muscle pulling (tracheal tugging)							[random_oxy] = '1' and ([baby_ox1] = '1' or [child_ox1] = '1')	y
grunt3	crf_3_oxygencpap_group_enrollment		yesno	Grunting ('eh' on expiration repetitively)							[random_oxy] = '1' and ([baby_ox1] = '1' or [child_ox1] = '1')	y
rr3	crf_3_oxygencpap_group_enrollment		text	Respiratory rate		breaths/min	number	5	140		[random_oxy] = '1' and ([baby_ox1] = '1' or [child_ox1] = '1')	y
vf_breath3_yes	crf_3_oxygencpap_group_enrollment		radio	Child has VERY FAST breathing for age (refer to information below) Child's age: [patient_informatio_arm_4][age_months] months Respiratory Rate: [rr3] breaths/min 30-59 days: >80 breaths/min 60 days to 11 months and 29 days: >70 breaths/min 12-59 months: >60 breaths/min	1, Yes, this patient qualifies as VERY FAST breathing for their age						[random_oxy] = '1' and (([baby_ox1] = '1' or [child_ox1] = '1') and (([age_months] >= 1 and [age_months] <= 2 and [rr3] >= 80) or ([age_months] > 2 and [age_months] <= 12 and [rr3] >= 70) or ([age_months] > 12 and [age_months] <= 59 and [rr3] >= 60)))	y
vf_breath3_no	crf_3_oxygencpap_group_enrollment		radio	Child has VERY FAST breathing for age (refer to information below) Child's age: [patient_informatio_arm_4][age_months] months Respiratory Rate: [rr3] breaths/min 30-59 days: >80 breaths/min 60 days to 11 months and 29 days: >70 breaths/min 12-59 months: >60 breaths/min	1, No, this patient does not qualify as VERY FAST breathing for their age						[random_oxy] = '1' and (([baby_ox1] = '1' or [child_ox1] = '1') and (([age_months] >= 1 and [age_months] <= 2 and [rr3] < 80) or ([age_months] > 2 and [age_months] <= 12 and [rr3] < 70) or ([age_months] > 12 and [age_months] <= 59 and [rr3] < 60)))	y
calm_stridor3	crf_3_oxygencpap_group_enrollment		yesno	Stridor when calm (not crying or agitated)							[random_oxy] = '1' and ([baby_ox1] = '1' or [child_ox1] = '1')	y
apnea3	crf_3_oxygencpap_group_enrollment		yesno	History or observation of apnea							[random_oxy] = '1' and ([baby_ox1] = '1' or [child_ox1] = '1')	y
flaring3	crf_3_oxygencpap_group_enrollment		yesno	Persistent nasal flaring							[random_oxy] = '1' and ([baby_ox1] = '1' or [child_ox1] = '1')	y
dang_sign60_yes	crf_3_oxygencpap_group_enrollment		radio	CONFIRM Presence of at least ONE respiratory danger sign?	1, Yes, the patient has at least 1 respiratory danger sign	Any "yes" in the above section					[random_oxy] = '1' and ([sev_indraw3] = '1' or [head_nodding3] = '1' or [grunt3] = '1' or [vf_breath3_yes] = '1' or [calm_stridor3] = '1' or [apnea3] = '1' or [flaring3] = '1')	y
dang_sign60_no	crf_3_oxygencpap_group_enrollment		radio	CONFIRM Presence of at least ONE respiratory danger sign?	1, No, the patient does not have any respiratory danger signs	Any "yes" in the above section					[random_oxy] = '1' and ([sev_indraw3] = '0' and [head_nodding3] = '0' and [grunt3] = '0' and [vf_breath3_no] = '1' and [calm_stridor3] = '0' and [apnea3] = '0' and [flaring3] = '0')	y
dang_sign60_3_yes	crf_3_oxygencpap_group_enrollment		radio	Presence of THREE or more of the following respiratory danger signs? (severe chest indrawing, head nodding or neck muscle pulling, very fast breathing for age, stridor when calm, or persistent nasal flaring)	1, Yes, the patient has 3 or more of the specified respiratory danger signs	3 or more "yes" for the indicated signs					[random_oxy] = '1' and (([sev_indraw3] = '1' and [vf_breath3_yes] = '1' and [calm_stridor3] = '1') or ([sev_indraw3] = '1' and [vf_breath3_yes] = '1' and [flaring3] = '1') or ([sev_indraw3] = '1' and [vf_breath3_yes] = '1' and [head_nodding3] = '1') or ([sev_indraw3] = '1' and [calm_stridor3] = '1' and [flaring3] = '1') or ([sev_indraw3] = '1' and [calm_stridor3] = '1' and [head_nodding3] = '1') …	y
dang_sign60_3_no	crf_3_oxygencpap_group_enrollment		radio	Presence of THREE or more of the following respiratory danger signs? (severe chest indrawing, head nodding or neck muscle pulling, very fast breathing for age, stridor when calm, or persistent nasal flaring)	1, No, the patient has only 1 or 2 of the specified respiratory danger signs	1 or 2 "yes" for the indicated signs					[random_oxy] = '1' and [dang_sign60_yes] = '1' and (([sev_indraw3] = '1' and [vf_breath3_yes] = '1' and [calm_stridor3] = '0' and [flaring3] = '0' and [head_nodding3] = '0') or ([sev_indraw3] = '1' and [vf_breath3_no] = '1' and [calm_stridor3] = '1' and [flaring3] = '0' and [head_nodding3] = '0') or ([sev_indraw3] = '1' and [vf_breath3_no] = '1' and [calm_stridor3] = '0' and [flaring3] = '1' and …	y
behav_2	crf_3_oxygencpap_group_enrollment		radio	Behavior of child during respiratory rate count and observation of breathing?	1, Quiet and calm, awake | 2, Quiet and calm, asleep | 3, Agitated, but not persistently crying | 4, Crying						[random_oxy] = '1'	y
ox_sat3	crf_3_oxygencpap_group_enrollment	Pulse Oximetry	text	Oxygen saturation while on oxygen		%	number	15	100		[random_oxy] = '1' and ([baby_ox1] = '1' or [child_ox1] = '1')	y
sev_hypox3_yes	crf_3_oxygencpap_group_enrollment		radio	CONFIRM Oxygen 89% or lower (severe hypoxemia)	1, Yes, oxygen saturation is 89% or lower						[random_oxy] = '1' and ([baby_ox1] = '1' or [child_ox1] = '1') and ([ox_sat3] <= 89)	y
sev_hypox3_no	crf_3_oxygencpap_group_enrollment		radio	CONFIRM Oxygen higher than 89% (no severe hypoxemia)	1, No, oxygen saturation is above 89%						[random_oxy] = '1' and ([baby_ox1] = '1' or [child_ox1] = '1') and ([ox_sat3] > 89)	y
pulse_2	crf_3_oxygencpap_group_enrollment		text	Pulse rate		Beats/min	number	25	235		[random_oxy] = '1' and ([baby_ox1] = '1' or [child_ox1] = '1')	y
qi3	crf_3_oxygencpap_group_enrollment		yesno	QI signal with 3 or more green light bars (not red)		Measured from pulse oximeter					[random_oxy] = '1' and ([baby_ox1] = '1' or [child_ox1] = '1')	y
pi3	crf_3_oxygencpap_group_enrollment		yesno	PI signal with 3 or more green light bars (not red)		Measured from pulse oximeter					[random_oxy] = '1' and ([baby_ox1] = '1' or [child_ox1] = '1')	y
second_sbp_oxy	crf_3_oxygencpap_group_enrollment	Perfusion Check	text	Systolic blood pressure			number	30	150
second_dbp_oxy	crf_3_oxygencpap_group_enrollment		text	Diastolic blood pressure			number	10	100
bp_check_2_ox	crf_3_oxygencpap_group_enrollment		yesno	Was BP checked?								y
second_bp_unable_oxy	crf_3_oxygencpap_group_enrollment		checkbox	If you were unable to measure the blood pressure after 3 attempts, what was the problem?	1, Excessive movement | 2, unable to obtain reading | 3, BP cuff not available | 4, BP cuff not functioning properly | 5, unable to obtain reading | 6, cuff not properly sized						[bp_check_2_ox] = '0'
second_radial_pulse_oxy	crf_3_oxygencpap_group_enrollment		yesno	Is the radial pulse weak?		palpate pulse in the wrist
second_cold_extremity_oxy	crf_3_oxygencpap_group_enrollment		yesno	Are the hands and feet cold?		check at fingers or toes
second_cap_refill_oxy	crf_3_oxygencpap_group_enrollment		yesno	Is the capillary refill time 3 seconds or longer?
video_2	crf_3_oxygencpap_group_enrollment	Chest indrawing video and digital auscultation (complete 60 mins after oxygen started)	yesno	60 second chest indrawing video collected after oxygen?							[random_oxy] = '1' and ([baby_ox1] = '1' or [child_ox1] = '1')	y
video_num_after_crf3a	crf_3_oxygencpap_group_enrollment		text	Video number							[video_2] = '1'	y
video_no_2	crf_3_oxygencpap_group_enrollment		radio	If no video recorded, indicate reason why	1, Video collection not yet initiated | 2, Video recorder not working | 3, Guardian refused | 4, Other						[random_oxy] = '1' and ([video_2] = '0')	y
da_2	crf_3_oxygencpap_group_enrollment		yesno	Digital auscultation recording collected 60 minutes after oxygen?							[random_oxy] = '1' and ([baby_ox1] = '1' or [child_ox1] = '1')	y
da2_recorder_num	crf_3_oxygencpap_group_enrollment		text	Recorder number							[random_oxy] = '1' and ([da_2] = '1')	y
da_2_no	crf_3_oxygencpap_group_enrollment		radio	If no digital auscultation recorded, indicate reason why	1, Digital recorder not working | 2, Guardian did not allow | 3, Other						[random_oxy] = '1' and ([da_2] = '0')	y
ng	crf_3_oxygencpap_group_enrollment	Oral Feeding Assessment (feed orally unless instructed to do NG feeds due to a respiratory or general danger sign)	radio	CONFIRM Patient is eligible for NG feeds (any of the following): -At least ONE general danger sign (convulsions, unable to feed, vomiting everything, BCS 4 or less) -Grunting -Apnea -Less than THREE of the following respiratory danger signs (severe chest indrawing, head nodding or neck muscle pulling, very fast breathing for age, stridor when calm, or persistent nasal flaring)	1, Yes, NGT inserted and NG functioning | 2, Yes, NGT inserted but NG not functioning | 3, No, NGT not inserted, caregiver refusal						[random_oxy] = '1' and ([patient_informatio_arm_4][gen_dang_yes] = '1' or [dang_sign60_3_yes] = '1' or [grunt3] = '1' or [apnea3] = '1')	y
ng_no	crf_3_oxygencpap_group_enrollment		radio	Confirm Patient is not eligible for NG feeds: -No general danger signs (convulsions, unable to feed, vomiting everything, BCS 4 or less) -No grunting -No apnea -Less than THREE of the following respiratory danger signs (severe chest indrawing, head nodding or neck muscle pulling, very fast breathing for age, stridor when calm, or persistent nasal flaring)	1, No NGT inserted, gave oral feeds						[random_oxy] = '1' and (([patient_informatio_arm_4][gen_dang_no] = '1') and ([dang_sign60_3_no] = '1') and [grunt3] = '0' and [apnea3] = '0')	y
diarrhea	crf_3_oxygencpap_group_enrollment		radio	Diarrhea status	0, No Diarrhea, STOOL NORMAL | 1, Yes Diarrhea, < 3 LOOSE STOOLS PER DAY | 2, Yes Diarrhea, 3 OR MORE LOOSE STOOLS PER DAY	If 3 or more loose stools per day, then start zinc					[random_oxy] = '1'	y
sunk_eyes_crf3a	crf_3_oxygencpap_group_enrollment	Dehydration Assessment	yesno	Sunken eyes?							[random_oxy] = '1'	y
skin_pinch_crf3a	crf_3_oxygencpap_group_enrollment		radio	Skin pinch?	2, Normal | 1, Returns slowly | 0, Greater than 2 seconds						[random_oxy] = '1'	y
drinks_crf3a	crf_3_oxygencpap_group_enrollment		radio	Drinks eagerly?	1, Yes | 0, No | 2, Unable to drink						[random_oxy] = '1'	y
restless_crf3a	crf_3_oxygencpap_group_enrollment		yesno	Child is restless/irritable?							[random_oxy] = '1'	y
dehydrat_some_oxy	crf_3_oxygencpap_group_enrollment		radio	Dehydration Assessment SOME Dehydration: Any two of the following -restless/irritable -sunken eyes -drinks eagerly -slow skin pinch (give Resomal/ORS)	1, Some dehydration	Give Resomal/ORS					[patient_informatio_arm_4][random_oxy] = '1' and (([restless_crf3a] = 1 and [sunk_eyes_crf3a] = 1 and ([skin_pinch_crf3a] = 2 or [skin_pinch_crf3a] = 1) and ([drinks_crf3a] = 1 or [drinks_crf3a] = 0)) or ([restless_crf3a] = 1 and [drinks_crf3a] = 1 and [skin_pinch_crf3a] <> 0) or ([restless_crf3a] = 1 and [skin_pinch_crf3a] = 1 and ([drinks_crf3a] = 1 or [drinks_crf3a] = 0)) or ([sunk_eyes_crf3a]…	y
dehydrat_sev_oxy	crf_3_oxygencpap_group_enrollment		radio	Dehydration Assessment SEVERE Dehydration: Any two of the following -BCS < 5 (from screening form) -sunken eyes -unable to drink -skin pinch > 2 secs (give IVF)	1, Severe dehydration	Give IVF					[patient_informatio_arm_4][random_oxy] = '1' and (([patient_informatio_arm_4][bcs_total] < 5 and [sunk_eyes_crf3a] = 1) or ([patient_informatio_arm_4][bcs_total] < 5 and [drinks_crf3a] = 2) or ([patient_informatio_arm_4][bcs_total] < 5 and [skin_pinch_crf3a] = 0) or ([sunk_eyes_crf3a] = 1 and [drinks_crf3a] = 2) or ([sunk_eyes_crf3a] = 1 and [skin_pinch_crf3a] = 0) or ([drinks_crf3a] = 2 and [ski…	y
dehydrat_no_oxy	crf_3_oxygencpap_group_enrollment		radio	Dehydration Assessment Does not meet the following criteria: SOME Dehydration: Any two of the following -restless/irritable -sunken eyes -drinks eagerly -slow skin pinch (give Resomal/ORS) SEVERE Dehydration: Any two of the following -BCS < 5 (from screening form) -sunken eyes -unable to drink -skin pinch > 2 secs (give IVF)	1, No dehydration						[patient_informatio_arm_4][random_oxy] = '1' and ((([sunk_eyes_crf3a] = 0 and [skin_pinch_crf3a] = 2 and [drinks_crf3a] = 0 and [restless_crf3a] = 0 and [patient_informatio_arm_4][bcs_total] = 5) or ([sunk_eyes_crf3a] = 1 and [skin_pinch_crf3a] = 2 and [drinks_crf3a] = 0 and [restless_crf3a] = 0 and [patient_informatio_arm_4][bcs_total] = 5) or ([sunk_eyes_crf3a] = 0 and ([skin_pinch_crf3a] = 1 o…	y
ors_crf3a	crf_3_oxygencpap_group_enrollment		radio	ORS/ Resomal?	1, Yes | 0, No						[patient_informatio_arm_4][random_oxy] = '1' and [dehydrat_some_oxy] = 1	y
ors_no_crf3a	crf_3_oxygencpap_group_enrollment		text	If no, why no ORS Resomal?							[patient_informatio_arm_4][random_oxy] = '1' and [ors_crf3a] = '0'	y
saline_ivf_crf3a	crf_3_oxygencpap_group_enrollment		radio	Normal Saline IVF?	1, Yes | 0, No						[patient_informatio_arm_4][random_oxy] = '1' and [dehydrat_sev_oxy] = 1	y
saline_ivf_no_crf3a	crf_3_oxygencpap_group_enrollment		text	If no, why no Saline IVF?							[patient_informatio_arm_4][random_oxy] = '1' and [saline_ivf_crf3a] = '0'
rand_id_crf3b	crf_3_oxygencpap_group_enrollment	CPAP Group	descriptive	This form is to be completed for all 1-59 month olds enrolled into the study after completing CRF 1 and CRF 2 and the patient is randomized to the "CPAP group". Name: [patient_informatio_arm_4][child_name] ID: [patient_informatio_arm_4][rand_id]							[random_cpap] = '1'
video_3	crf_3_oxygencpap_group_enrollment	Chest indrawing video, digital auscultation, axillary temp BEFORE CPAP started	yesno	Chest indrawing video (60 seconds) collected before oxygen?							[random_cpap] = '1'	y
video_num_before_crf3b	crf_3_oxygencpap_group_enrollment		text	Video number							[video_3] = '1'	y
video_no_3	crf_3_oxygencpap_group_enrollment		radio	If video not collected, indicate reason why	1, Video collection not yet initiated | 2, Video recorder not working | 3, Guardian refused | 4, Other						[random_cpap] = '1' and ([video_3] = '0')	y
da_3	crf_3_oxygencpap_group_enrollment		yesno	Collected digital auscultation recording before oxygen?							[random_cpap] = '1'	y
da3_recorder_num	crf_3_oxygencpap_group_enrollment		text	Recorder number							[random_cpap] = '1' and [da_3] = '1'	y
da3_no	crf_3_oxygencpap_group_enrollment		radio	If auscultation not recorded, indicate reason why	1, Digital recorder not working | 2, Guardian did not allow | 3, Other						[random_cpap] = '1' and [da_3] = '0'	y
temp2	crf_3_oxygencpap_group_enrollment	Temperature Measurement	text	Axillary temperature measurement in Degrees Celsius		Degrees celsius	number	34	43		[random_cpap] = '1'	y
fever2_yes	crf_3_oxygencpap_group_enrollment		radio	CONFIRM Axillary temperature 38.0 celsius or higher?	1, Yes, axillary temperature is over 38 degrees Celsius						[random_cpap] = '1' and [temp2] >= 38.0	y
fever2_no	crf_3_oxygencpap_group_enrollment		radio	CONFIRM Axillary temperature 38.0 celsius or higher?	1, No, axillary temperature is under 38 degrees Celsius						[random_cpap] = '1' and [temp2] < 38.0	y
temp_med2	crf_3_oxygencpap_group_enrollment		yesno	Received anti-pyretic (paracetemol or ibuprofen or other in past 4-6 hours) for fever?							[random_cpap] = '1'	y
baby_cpap1	crf_3_oxygencpap_group_enrollment	CPAP Initiation At Enrollment	radio	Child has at least one respiratory danger sign, has at least one mild respiratory sign with a general danger sign, OR has oxygen saturation less than 90% and is therefore eligible for CPAP. Child is less than 2 months old, and 7cm H20 pressure has been started.	1, Correct, the patient is < 2 months old, and 7cm H20 pressure has been started. | 2, CPAP not started due to parental refusal | 3, CPAP not working						[random_cpap] = '1' and (([patient_informatio_arm_4][resp_dang_yes] = '1' or ([patient_informatio_arm_4][resp_mild_yes] = '1' and [patient_informatio_arm_4][gen_dang_yes] = '1') or [patient_informatio_arm_4][ox_sat] < '90') and [patient_informatio_arm_4][age_months] < 2)	y
child_cpap1	crf_3_oxygencpap_group_enrollment		radio	Child has at least one respiratory danger sign, has at least one mild respiratory sign with a general danger sign, OR has oxygen saturation less than 90% and is therefore eligible for CPAP. Child is between 2-59 months old, and CPAP 8cm H2O pressure has been started.	1, Correct, CPAP at 8 cm H2O pressure has been started. | 2, CPAP not started due to parental refusal | 3, CPAP not working						[random_cpap] = '1' and (([patient_informatio_arm_4][resp_dang_yes] = '1' or ([patient_informatio_arm_4][resp_mild_yes] = '1' and [patient_informatio_arm_4][gen_dang_yes] = '1') or [patient_informatio_arm_4][ox_sat] < '90') and [patient_informatio_arm_4][age_months] >= 2 and [patient_informatio_arm_4][age_months] <= 59)	y
no_cpap	crf_3_oxygencpap_group_enrollment		radio	Child is not eligible for CPAP at this time and will continue breathing in room air.	1, Correct						[random_cpap] = '1' and (([patient_informatio_arm_4][resp_dang_no] = '1' and [patient_informatio_arm_4][ox_sat] >= '90' and (([patient_informatio_arm_4][resp_mild_no] = '1' and [patient_informatio_arm_4][gen_dang_no] = '1') or ([patient_informatio_arm_4][resp_mild_no] = '1' and [patient_informatio_arm_4][gen_dang_yes] = '1') or ([patient_informatio_arm_4][resp_mild_yes] = '1' and [patient_informa…	y
interface	crf_3_oxygencpap_group_enrollment		radio	Nasal interface used	0, Nasal mask | 1, Nasal prongs						[random_cpap] = '1' and ([baby_cpap1] = '1' or [child_cpap1] = '1')	y
dig_man1	crf_3_oxygencpap_group_enrollment		text	Digital manometer confirmation of CPAP pressure (adjust mask, prongs or oxygen flow until goal pressure achieved). Record pressure on manometer.		cm H2O	number	0	12		[random_cpap] = '1' and ([baby_cpap1] = '1' or [child_cpap1] = '1')	y
sev_indraw7	crf_3_oxygencpap_group_enrollment	60 Minute CPAP Reassessment ONLY COMPLETE IF CPAP STARTED Observe breathing, count respiratory rate, THEN obtain pulse oximetry.	yesno	Severe chest indrawing							[random_cpap] = '1' and ([baby_cpap1] = '1' or [child_cpap1] = '1')	y
head_nod7	crf_3_oxygencpap_group_enrollment		yesno	Head nodding or neck muscle pulling (tracheal tugging)							[random_cpap] = '1' and ([baby_cpap1] = '1' or [child_cpap1] = '1')	y
grunt7	crf_3_oxygencpap_group_enrollment		yesno	Grunting ('eh' on expiration repetitively)							[random_cpap] = '1' and ([baby_cpap1] = '1' or [child_cpap1] = '1')	y
rr7	crf_3_oxygencpap_group_enrollment		text	Respiratory rate			number	5	140		[random_cpap] = '1' and ([baby_cpap1] = '1' or [child_cpap1] = '1')	y
vf_breath7_yes	crf_3_oxygencpap_group_enrollment		radio	Child has VERY FAST breathing for age (refer to information below) Child's age: [patient_informatio_arm_4][age_months] months Respiratory Rate: [rr7] breaths/min 30-59 days: >80 breaths/min 60 days to 11 months and 29 days: >70 breaths/min 12-59 months: >60 breaths/min	1, Yes, this patient qualifies as VERY FAST breathing for their age						[random_cpap] = '1' and (([baby_cpap1] = '1' or [child_cpap1] = '1') and (([age_months] >= 1 and [age_months] <= 2 and [rr7] >= 80) or ([age_months] > 2 and [age_months] <= 12 and [rr7] >= 70) or ([age_months] > 12 and [age_months] <= 59 and [rr7] >= 60)))	y
vf_breath7_no	crf_3_oxygencpap_group_enrollment		radio	Child has VERY FAST breathing for age (refer to information below) Child's age: [patient_informatio_arm_4][age_months] months Respiratory Rate: [rr7] breaths/min 30-59 days: >80 breaths/min 60 days to 11 months and 29 days: >70 breaths/min 12-59 months: >60 breaths/min	1, No, this patient does not qualify as VERY FAST breathing for their age						[random_cpap] = '1' and (([baby_cpap1] = '1' or [child_cpap1] = '1') and (([age_months] >= 1 and [age_months] <= 2 and [rr7] < 80) or ([age_months] > 2 and [age_months] <= 12 and [rr7] < 70) or ([age_months] > 12 and [age_months] <= 59 and [rr7] < 60)))	y
calm_stridor7	crf_3_oxygencpap_group_enrollment		yesno	Stridor when calm (not crying or agitated)							[random_cpap] = '1' and ([baby_cpap1] = '1' or [child_cpap1] = '1')	y
apnea7	crf_3_oxygencpap_group_enrollment		yesno	History or observation of apnea							[random_cpap] = '1' and ([baby_cpap1] = '1' or [child_cpap1] = '1')	y
flaring7	crf_3_oxygencpap_group_enrollment		yesno	Persistent nasal flaring							[random_cpap] = '1' and ([baby_cpap1] = '1' or [child_cpap1] = '1')	y
resp_dang7_yes	crf_3_oxygencpap_group_enrollment		radio	Presence of at least ONE respiratory danger sign?	1, Yes, the patient has at least 1 respiratory danger sign	Any "yes" in the above section					[random_cpap] = '1' and ([flaring7] = '1' or [apnea7] = '1' or [calm_stridor7] = '1' or [vf_breath7_yes] = '1' or [grunt7] = '1' or [head_nod7] = '1' or [sev_indraw7] = '1')	y
resp_dang7_no	crf_3_oxygencpap_group_enrollment		radio	Presence of at least ONE respiratory danger sign?	1, No, the patient does not have any respiratory danger signs	Any "yes" in the above section					[random_cpap] = '1' and ([sev_indraw7] = '0' and [head_nod7] = '0' and [grunt7] = '0' and [vf_breath7_no] = '1' and [calm_stridor7] = '0' and [apnea7] = '0' and [flaring7] = '0')	y
resp_dang7_3_yes	crf_3_oxygencpap_group_enrollment		radio	Presence of THREE or more of the following respiratory danger signs? (severe chest indrawing, head nodding or neck muscle pulling, very fast breathing for age, stridor when calm, or persistent nasal flaring)	1, Yes, the patient has 3 or more of the specified respiratory danger signs	3 or more "yes" in the above section					[random_cpap] = '1' and (([sev_indraw7] = '1' and [vf_breath7_yes] = '1' and [calm_stridor7] = '1') or ([sev_indraw7] = '1' and [vf_breath7_yes] = '1' and [flaring7] = '1') or ([sev_indraw7] = '1' and [vf_breath7_yes] = '1' and [head_nod7] = '1') or ([sev_indraw7] = '1' and [calm_stridor7] = '1' and [flaring7] = '1') or ([sev_indraw7] = '1' and [calm_stridor7] = '1' and [head_nod7] = '1') or ([se…	y
resp_dang7_3_no	crf_3_oxygencpap_group_enrollment		radio	Presence of THREE or more of the following respiratory danger signs? (severe chest indrawing, head nodding or neck muscle pulling, very fast breathing for age, stridor when calm, or persistent nasal flaring)	1, No, the patient has only 1 or 2 of the specified respiratory danger signs	1 or 2 "yes" for the indicated signs					[random_cpap] = '1' and [resp_dang7_yes] = '1' and (([sev_indraw7] = '1' and [vf_breath7_yes] = '1' and [calm_stridor7] = '0' and [flaring7] = '0' and [head_nod7] = '0') or ([sev_indraw7] = '1' and [vf_breath7_no] = '1' and [calm_stridor7] = '1' and [flaring7] = '0' and [head_nod7] = '0') or ([sev_indraw7] = '1' and [vf_breath7_no] = '1' and [calm_stridor7] = '0' and [flaring7] = '1' and [head_no…	y
behav_7	crf_3_oxygencpap_group_enrollment		radio	Behavior of child during respiratory rate count and observation of breathing?	1, Quiet and calm, awake | 2, Quiet and calm, asleep | 3, Agitated, but not persistently crying | 4, Crying						[random_cpap] = '1' and ([baby_cpap1] = '1' or [child_cpap1] = '1')	y
ox_sat_7	crf_3_oxygencpap_group_enrollment	Pulse Oximetry	text	Oxygen saturation breathing on "low CPAP"		%	number	15	100		[random_cpap] = '1' and ([baby_cpap1] = '1' or [child_cpap1] = '1')	y
sev_ox_7_yes	crf_3_oxygencpap_group_enrollment		radio	CONFIRM Child has severe hypoxemia, 89% or lower on CPAP	1, Yes, oxygen saturation is 89% or lower						[random_cpap] = '1' and ([baby_cpap1] = '1' or [child_cpap1] = '1') and ([ox_sat_7] <= 89)	y
sev_ox_7_no	crf_3_oxygencpap_group_enrollment		radio	CONFIRM Child has no severe hypoxemia, higher than 89% on CPAP	1, No, oxygen saturation is above 89%						[random_cpap] = '1' and ([baby_cpap1] = '1' or [child_cpap1] = '1') and ([ox_sat_7] > 89)	y
pulse7	crf_3_oxygencpap_group_enrollment		text	Pulse rate		Beats/min	number	25	235		[random_cpap] = '1' and ([baby_cpap1] = '1' or [child_cpap1] = '1')	y
qi7	crf_3_oxygencpap_group_enrollment		yesno	QI signal with 3 or more green light bars (not red)							[random_cpap] = '1' and ([baby_cpap1] = '1' or [child_cpap1] = '1')	y
pi7	crf_3_oxygencpap_group_enrollment		yesno	PI signal with 3 or more green light bars (not red)							[random_cpap] = '1' and ([baby_cpap1] = '1' or [child_cpap1] = '1')	y
second_sbp_cpap	crf_3_oxygencpap_group_enrollment	Perfusion Check	text	Systolic blood pressure			number	30	150
second_dbp_cpap	crf_3_oxygencpap_group_enrollment		text	Diastolic blood pressure			number	10	100
second_bp_unable_cpap	crf_3_oxygencpap_group_enrollment		notes	If you were unable to measure the blood pressure after 3 attempts, what was the problem?
second_radial_pulse_cpap	crf_3_oxygencpap_group_enrollment		yesno	Is the radial pulse weak?		palpate pulse in the wrist
second_cold_extremity_cpap	crf_3_oxygencpap_group_enrollment		yesno	Are the hands and feet cold?
second_cap_refill_cpap	crf_3_oxygencpap_group_enrollment		yesno	Is the capillary refill time 3 seconds or longer?		check at fingers or toes
video_4	crf_3_oxygencpap_group_enrollment	Chest indrawing video and digital auscultation (complete 60 mins after CPAP)	yesno	Collected 60 second chest indrawing video 60 minutes after final pressure adjustment of CPAP?							[random_cpap] = '1' and ([baby_cpap1] = '1' or [child_cpap1] = '1')	y
video_num_after_crf3b	crf_3_oxygencpap_group_enrollment		text	Video number							[video_4] = '1'	y
video_no_4	crf_3_oxygencpap_group_enrollment		text	If video not obtained, explain why							[random_cpap] = '1' and ([video_4] = '0')	y
da_4	crf_3_oxygencpap_group_enrollment		yesno	Collected digital auscultation recording 60 minutes after CPAP?							[random_cpap] = '1' and ([baby_cpap1] = '1' or [child_cpap1] = '1')	y
da4_recorder_num	crf_3_oxygencpap_group_enrollment		text	Recorder number							[random_cpap] = '1' and ([da_4] = '1')	y
da_4_no	crf_3_oxygencpap_group_enrollment		radio	If no digital auscultation recorded, indicate reason why	1, Digital recorder not working | 2, Guardian did not allow | 3, Other						[random_cpap] = '1' and ([da_4] = '0')	y
ng_1	crf_3_oxygencpap_group_enrollment	Oral Feeding Assessment (feed orally unless instructed to do NG feeds due to a respiratory or general danger sign)	radio	CONFIRM Patient is eligible for NG feeds (any of the following): -At least ONE general danger sign (convulsions, unable to feed, vomiting everything, BCS 4 or less) -Grunting -Apnea -At least THREE respiratory danger signs (severe chest indrawing, head nodding or neck muscle pulling, very fast breathing for age, stridor when calm, or persistent nasal flaring)	1, Yes, NGT inserted and NG functioning | 2, Yes, NGT inserted but NG not functioning | 3, No, NGT not inserted, caregiver refusal						[random_cpap] = '1' and ([resp_dang7_3_yes] = '1' or [grunt7] = '1' or [apnea7] = '1' or [patient_informatio_arm_4][gen_dang_yes] = '1')	y
ng_1_no	crf_3_oxygencpap_group_enrollment		radio	Confirm Patient is not eligible for NG feeds: -No general danger signs (convulsions, unable to feed, vomiting everything, BCS 4 or less) -No grunting -No apnea -Less than THREE respiratory danger signs (severe chest indrawing, head nodding or neck muscle pulling, very fast breathing for age, stridor when calm, or persistent nasal flaring)	1, No NGT inserted, gave oral feeds						[random_cpap] = '1' and (([resp_dang7_3_no] = '1') and [grunt7] = '0' and [apnea7] = '0' and ([patient_informatio_arm_4][gen_dang_no] = '1'))	y
diarrhea_1	crf_3_oxygencpap_group_enrollment		radio	Diarrhea status	0, No Diarrhea, STOOL NORMAL | 1, Yes Diarrhea, < 3 LOOSE STOOLS PER DAY | 2, Yes Diarrhea, 3 OR MORE LOOSE STOOLS PER DAY	If 3 or more loose stools per day, then start zinc					[random_cpap] = '1'	y
sunk_eyes_crf3b	crf_3_oxygencpap_group_enrollment	Dehydration Assessment	yesno	Sunken eyes?							[random_cpap] = '1'	y
skin_pinch_crf3b	crf_3_oxygencpap_group_enrollment		radio	Skin pinch?	2, Normal | 1, Returns slowly | 0, Greater than 2 seconds						[random_cpap] = '1'	y
drinks_crf3b	crf_3_oxygencpap_group_enrollment		radio	Drinks eagerly?	1, Yes | 0, No | 2, Unable to drink						[random_cpap] = '1'	y
restless_crf3b	crf_3_oxygencpap_group_enrollment		yesno	Child is restless/irritable?							[random_cpap] = '1'	y
dehydrat_some_cpap	crf_3_oxygencpap_group_enrollment		radio	Dehydration Assessment SOME Dehydration: Any two of the following -restless/irritable -sunken eyes -drinks eagerly -slow skin pinch (give Resomal/ORS)	1, Some dehydration	Give Resomal/ORS					[patient_informatio_arm_4][random_cpap] = '1' and (([restless_crf3b] = 1 and [sunk_eyes_crf3b] = 1 and ([skin_pinch_crf3b] = 2 or [skin_pinch_crf3b] = 1) and ([drinks_crf3b] = 1 or [drinks_crf3b] = 0)) or ([restless_crf3b] = 1 and [drinks_crf3b] = 1 and [skin_pinch_crf3b] <> 0) or ([restless_crf3b] = 1 and [skin_pinch_crf3b] = 1 and ([drinks_crf3b] = 1 or [drinks_crf3b] = 0)) or ([sunk_eyes_crf3b…	y
dehydrat_sev_cpap	crf_3_oxygencpap_group_enrollment		radio	Dehydration Assessment SEVERE Dehydration: Any two of the following -BCS < 5 (from screening form) -sunken eyes -unable to drink -skin pinch > 2 secs (give IVF)	1, Severe dehydration	Give IVF					[patient_informatio_arm_4][random_cpap] = '1' and (([patient_informatio_arm_4][bcs_total] < 5 and [sunk_eyes_crf3b] = 1) or ([patient_informatio_arm_4][bcs_total] < 5 and [drinks_crf3b] = 2) or ([patient_informatio_arm_4][bcs_total] < 5 and [skin_pinch_crf3b] = 0) or ([sunk_eyes_crf3b] = 1 and [drinks_crf3b] = 2) or ([sunk_eyes_crf3b] = 1 and [skin_pinch_crf3b] = 0) or ([drinks_crf3b] = 2 and [sk…	y
dehydrat_no_cpap	crf_3_oxygencpap_group_enrollment		radio	Dehydration Assessment Does not meet the following criteria: SOME Dehydration: Any two of the following -restless/irritable -sunken eyes -drinks eagerly -slow skin pinch (give Resomal/ORS) SEVERE Dehydration: Any two of the following -BCS < 5 (from screening form) -sunken eyes -unable to drink -skin pinch > 2 secs (give IVF)	1, No dehydration						[patient_informatio_arm_4][random_cpap] = '1' and ((([sunk_eyes_crf3b] = 0 and [skin_pinch_crf3b] = 2 and [drinks_crf3b] = 0 and [restless_crf3b] = 0 and [patient_informatio_arm_4][bcs_total] = 5) or ([sunk_eyes_crf3b] = 1 and [skin_pinch_crf3b] = 2 and [drinks_crf3b] = 0 and [restless_crf3b] = 0 and [patient_informatio_arm_4][bcs_total] = 5) or ([sunk_eyes_crf3b] = 0 and ([skin_pinch_crf3b] = 1 …	y
ors_crf3b	crf_3_oxygencpap_group_enrollment		radio	ORS/ Resomal?	1, Yes | 0, No						[patient_informatio_arm_4][random_cpap] = '1' and [dehydrat_some_cpap] = 1	y
ors_no_crf3b	crf_3_oxygencpap_group_enrollment		text	If no, why no ORS Resomal?							[patient_informatio_arm_4][random_cpap] = '1' and [ors_crf3b] = '0'	y
saline_ivf_crf3b	crf_3_oxygencpap_group_enrollment		radio	Normal Saline IVF?	1, Yes | 0, No						[patient_informatio_arm_4][random_cpap] = '1' and [dehydrat_sev_cpap] = 1	y
saline_ivf_no_crf3b	crf_3_oxygencpap_group_enrollment		text	If no, why no Saline IVF?							[patient_informatio_arm_4][random_cpap] = '1' and [saline_ivf_crf3b] = '0'
rand_id_crf4	crf_4_hemoglobinmalaria		descriptive	[patient_informatio_arm_4][child_name], [patient_informatio_arm_4][rand_id]
clinician_initials_crf4	crf_4_hemoglobinmalaria		text	Clinician Initials								y
hb_test	crf_4_hemoglobinmalaria	Point-of-care Hemoglobin	yesno	Hemoglobin Test Performed?							[age_months] <= 59	y
hb_results	crf_4_hemoglobinmalaria		text	Hemoglobin Results		g/dL (to the tenths place)	number_1dp	0.9	16		[hb_test] = '1'	y
hb_test_not	crf_4_hemoglobinmalaria		radio	Reason for not testing	1, No cuvettes | 2, Machine not working | 3, Other						[hb_test] = '0'	y
hb_test_not_oth	crf_4_hemoglobinmalaria		text	Please explain							[hb_test_not] = '3'	y
transfusion	crf_4_hemoglobinmalaria		radio	This patient is eligible for a blood transfusion (meets any of the following criteria). -Hemoglobin < 6g/dl and no severe malnutrition -Hemoglobin < 4g/dl and severe malnutrition Was a blood transfusion ordered?	1, Yes, transfusion completed | 2, Yes, blood ordered | 0, No						[hb_test] = 1 and (([hb_results] < 6) or ([hb_results] < 4 and [patient_informatio_arm_4][who_sam_yes] = '1'))	y
transfusion_no	crf_4_hemoglobinmalaria		text	Please explain							[transfusion] = '0'	y
ml_test	crf_4_hemoglobinmalaria	Rapid Malaria Test	yesno	Rapid Malaria Test collected?							[age_months] <= 59	y
ml_res	crf_4_hemoglobinmalaria		radio	Malaria test results	1, Negative | 2, Positive						[ml_test] = '1'	y
reas_no_ml_test	crf_4_hemoglobinmalaria		radio	Reason for not testing malaria	1, No test kits | 2, No reagents | 3, Other						[ml_test] = '0'	y
arte_start	crf_4_hemoglobinmalaria		yesno	Artesunate treatment started							[ml_res] = '2'	y
reas_no_artesunate	crf_4_hemoglobinmalaria		radio	No artesunate, why?	1, Drug not in stock | 2, Appropriate dose not available | 3, Other						[arte_start] = '0'	y
reas_no_artesunate_oth	crf_4_hemoglobinmalaria		text	Please explain							[reas_no_artesunate] = '3'	y
hiv_pcr	crf_4_hemoglobinmalaria	HIV DNA PCR Test	radio	CONFIRM Child had HIV DNA PCR test collected?	1, Yes | 0, No						[patient_informatio_arm_4][age_months] <= 59 and [patient_informatio_arm_4][sev_pna_yes] = '1' and ([patient_informatio_arm_4][child_hiv_infy]= '1' or ([patient_informatio_arm_4][mum_neg]= '1' and [patient_informatio_arm_4][hiv_ant_pos]= '1'))	y
hiv_pcr_num	crf_4_hemoglobinmalaria		text	Please document HIV DNA PCR test number			number				[patient_informatio_arm_4][sev_pna_yes] = '1' and ([hiv_pcr] = '1')	y
hiv_pcr_no	crf_4_hemoglobinmalaria		text	Reason for no or unknown HIV PCR Test							[hiv_pcr] = '0' or [hiv_pcr] = '2'	y
smear_yes_no	crf_4_hemoglobinmalaria	Malaria Smear Results	yesno	Malaria thick and thin smear collected?							[ml_test] = '1'	y
parasites_seen	crf_4_hemoglobinmalaria		yesno	Malaria parasites seen?							[smear_yes_no] = '1'
parasite_density	crf_4_hemoglobinmalaria		text	Density of malaria parasites per microlitre			number				[parasites_seen] = '1'
rand_id_crf5	crf_5_demographics		descriptive	[patient_informatio_arm_4][child_name], [patient_informatio_arm_4][rand_id]
clinician_initials_crf5	crf_5_demographics		text	Clinician Initials								y
pass_ava	crf_5_demographics	Vaccination History	yesno	Healthcare passport available?								y
indi_pass	crf_5_demographics		notes	If no, indicate reason why no healthcare passport available							[pass_ava] = '0'	y
dos_1_hib	crf_5_demographics	DPT (HIB) Vaccine (refer to health passport if available)	radio	1st Dose Recieved?	1, Yes, Date Known | 2, Yes, Verbal Report. Date Unknown | 0, No							y
dos_2_hib	crf_5_demographics		radio	2nd Dose Recieved?	1, Yes, Date Known | 2, Yes, Verbal Report. Date Unknown | 0, No						[dos_1_hib] = '1' or [dos_1_hib] = '2'	y
dos_3_hib	crf_5_demographics		radio	3rd Dose Recieved?	1, Yes, Date Known | 2, Yes, Verbal Report. Date Unknown | 0, No						[dos_2_hib] = '1' or [dos_2_hib] = '2'	y
dos_1_pcv	crf_5_demographics	PCV13 Vaccine (refer to health passport if available)	radio	1st Dose Recieved?	1, Yes, Date Known | 2, Yes, Verbal Report. Date Unknown | 0, No							y
dos_2_pcv	crf_5_demographics		radio	2nd Dose Recieved?	1, Yes, Date Known | 2, Yes, Verbal Report. Date Unknown | 0, No						[dos_1_pcv] = '1' or [dos_1_pcv] = '2'	y
dos_3_pcv	crf_5_demographics		radio	3rd Dose Recieved?	1, Yes, Date Known | 2, Yes, Verbal Report. Date Unknown | 0, No						[dos_2_pcv] = '1' or [dos_2_pcv] = '2'	y
hiv_exsposd	crf_5_demographics	HIV Status Questions	yesno	According to CRF1 this child is HIV-infected or HIV-exposed. Can you confirm this? - HIV-infected is a child < 12 months old with positive PCR or > 12 months with a positive antibody test - HIV-exposed defined as a child < 24 months of age who is not HIV-infected but the mother is HIV-infected		If 'NO' go to TB exposure					[child_inf_hiv] = '1' or [child_expo_hiv] = '1'	y
child_art	crf_5_demographics		radio	Is child taking ART?	1, Yes, Date Known | 2, Yes, Date Unknown | 0, No						[hiv_exsposd] = '1'	y
child_cpt	crf_5_demographics		radio	Is child taking CPT?	1, Yes, Date Known | 2, Yes, Date Unknown | 0, No						[hiv_exsposd] = '1'	y
cd4	crf_5_demographics		radio	Child CD4?	1, Yes, known and written here | 0, Not known						[hiv_exsposd] = '1'	y
cd4_abs_count	crf_5_demographics		text	If yes, indicate absolute CD4 count		absolute count	number				[cd4] = '1'
cd4_perc	crf_5_demographics		text	If yes, indicate CD4 percentage		%	number				[cd4] = '1'
pmtct	crf_5_demographics		radio	Did child receive PMTCT?	1, Yes | 0, No | 2, Not Known						[hiv_exsposd] = '1'	y
pmtct_reg	crf_5_demographics		notes	If yes, indicate regimen received							[pmtct] = '1'	y
mom_art	crf_5_demographics		radio	Is mother taking ART?	1, Yes, Date Known | 2, Yes, Date Unknown | 0, No | 3, Not Known						[hiv_exsposd] = '1'	y
mom_art_reg	crf_5_demographics		notes	If yes, indicate current regimen							[mom_art] = '1' or [mom_art] = 2	y
tb_expo	crf_5_demographics	TB Exposure	radio	Has your child been exposed to anyone with known tuberculosis recently?	1, Yes | 0, No | 2, Not Known							y
tb_expo_who	crf_5_demographics		notes	If yes, indicate who							[tb_expo] = '1'	y
cough_wtloss_expo	crf_5_demographics		radio	Has your child been exposed to anyone with cough > 2 weeks or weight loss recently?	1, Yes | 0, No | 2, Not Known							y
cough_wtloss_expo_who	crf_5_demographics		notes	If yes, record who							[cough_wtloss_expo] = '1'	y
tb_treat	crf_5_demographics		radio	Is your child currently receiving TB treatment?	1, Yes | 0, No | 2, Not Known							y
tb_treat_reg	crf_5_demographics		notes	If yes, record regimen							[tb_treat] = '1'	y
premature_birth	crf_5_demographics	Pneumonia Risk Factors	radio	Was child born prematurely (before 36 weeks gestational age)?	1, Yes | 0, No | 2, Not Known							y
gest_age	crf_5_demographics		text	If yes, indicate gestational age:		weeks	number	24	35		[premature_birth] = '1'	y
breastfeeding	crf_5_demographics		radio	Is child currently breast feeding?	1, Yes | 0, No | 2, Not Known							y
pneumonia_resp	crf_5_demographics		radio	Has child been hospitalized before for pneumonia or other respiratory illness?	1, Yes | 0, No | 2, Not Known							y
bed_net	crf_5_demographics		radio	Does child use a bed net?	1, Yes | 0, No | 2, Not Known							y
antibiotic_prior_hosp	crf_5_demographics		radio	Has child been on antibiotic prior to hospitalization (within previous week)?	1, Yes | 0, No | 2, Not Known							y
ciga_expo	crf_5_demographics		radio	Is there cigarette smoke exposure at home?	1, Yes | 0, No | 2, Not Known							y
indoor_cook	crf_5_demographics		radio	Is there indoor cooking at home with smoke exposure?	1, Yes | 0, No | 2, Not Known							y
distance_to_healthfac_kn	crf_5_demographics		radio	Is the distance to the nearest health facility from the patient's home known?	1, Yes | 0, No | 2, Unknown							y
distance_to_healthfac	crf_5_demographics		text	Approximate distance to nearest health facility from the patient's home? Record to the tenths decimal place.		km	number_1dp				[distance_to_healthfac_kn] = '1'	y
addtl_past_med_history	crf_5_demographics		yesno	Any additional past medical history?								y
addtl_past_med_history_yes	crf_5_demographics		notes	Document additional past medical history							[addtl_past_med_history] = '1'	y
enroll_complete	crf_5_demographics		descriptive	Enrollment is now complete.
rand_id_crf6	crf_6_oxygencpap_rounds_and_escalation		descriptive	[patient_informatio_arm_4][child_name], [patient_informatio_arm_4][rand_id]
clinician_initials_crf6	crf_6_oxygencpap_rounds_and_escalation		text	Clinician Initials								y
rand_id_crf6a	crf_6_oxygencpap_rounds_and_escalation	Oxygen Rounds and Escalation	descriptive	[patient_informatio_arm_4][child_name], [patient_informatio_arm_4][rand_id]							[patient_informatio_arm_4][random_oxy] = '1'
instructions_crf6a	crf_6_oxygencpap_rounds_and_escalation		descriptive	This form is to be completed for all 1-59 month olds for daily care if randomized to the "OXYGEN group or Usual Care group".							[patient_informatio_arm_4][random_oxy] = '1'
cadre_eval_crf6a	crf_6_oxygencpap_rounds_and_escalation		radio	Cadre of evaluator	1, Nurse | 2, Clinical Officer						[patient_informatio_arm_4][random_oxy] = '1'	y
clin_eval_type_crf6a	crf_6_oxygencpap_rounds_and_escalation		radio	Clinical evaluation type	1, Morning oxygen rounds | 2, Afternoon oxygen rounds | 3, Urgent evaluation | 4, 60 minute re-check | 5, 120 minute re-check | 6, 180 minute re-check						[patient_informatio_arm_4][random_oxy] = '1'	y
resp_round_crf6a	crf_6_oxygencpap_rounds_and_escalation		text	Respiratory status round #			number	1	50		[patient_informatio_arm_4][random_oxy] = '1' and ([clin_eval_type_crf6a] = 1 or [clin_eval_type_crf6a] = 2)	y
oxy_status_age1_crf6a	crf_6_oxygencpap_rounds_and_escalation		radio	OXYGEN status Choices based on child's age of [patient_informatio_arm_4][age_months] months from CRF 1.	1, Currently on 0.5 LPM oxygen | 4, Currently on room air (no oxygen)						[patient_informatio_arm_4][random_oxy] = '1' and [patient_informatio_arm_4][age_months] < 2	y
oxy_status_age2_crf6a	crf_6_oxygencpap_rounds_and_escalation		radio	OXYGEN status Choices based on child's age of [patient_informatio_arm_4][age_months] months from CRF 1.	2, Currently on 1 LPM oxygen | 3, Currently on 2 LPM oxygen | 4, Currently on room air (no oxygen)						[patient_informatio_arm_4][random_oxy] = '1' and [patient_informatio_arm_4][age_months] >= 2	y
sev_indraw_crf6a	crf_6_oxygencpap_rounds_and_escalation	Respiratory Danger Signs	yesno	Severe chest indrawing							[patient_informatio_arm_4][random_oxy] = '1'	y
head_nodding_crf6a	crf_6_oxygencpap_rounds_and_escalation		yesno	Head nodding or neck muscle pulling (tracheal tugging)							[patient_informatio_arm_4][random_oxy] = '1'	y
grunt_crf6a	crf_6_oxygencpap_rounds_and_escalation		yesno	Grunting (repetitive 'eh' on expiration)							[patient_informatio_arm_4][random_oxy] = '1'	y
rr_crf6a	crf_6_oxygencpap_rounds_and_escalation		text	Count respiratory rate for 1 minute		breaths/min	number	5	140		[patient_informatio_arm_4][random_oxy] = '1'	y
baby_vf_breath_crf6a_yes	crf_6_oxygencpap_rounds_and_escalation		radio	Child has VERY FAST breathing for age (refer to information below) Child's age: [patient_informatio_arm_4][age_months] months Respiratory Rate: [rr_crf6a] breaths/min 30-59 days: >80 breaths/min 60 days to 11 months and 29 days: >70 breaths/min 12-59 months: >60 breaths/min	1, Yes, this patient qualifies as VERY FAST breathing for their age						[patient_informatio_arm_4][random_oxy] = '1' and (([patient_informatio_arm_4][age_months] >= 1 and [patient_informatio_arm_4][age_months] <= 2 and [rr_crf6a] >= 80) or ([patient_informatio_arm_4][age_months] > 2 and [patient_informatio_arm_4][age_months] <= 12 and [rr_crf6a] >= 70) or ([patient_informatio_arm_4][age_months] > 12 and [patient_informatio_arm_4][age_months] <= 59 and [rr_crf6a] >= 6…	y
baby_vf_breath_crf6a_no	crf_6_oxygencpap_rounds_and_escalation		radio	Child has VERY FAST breathing for age (refer to information below) Child's age: [patient_informatio_arm_4][age_months] months Respiratory Rate: [rr_crf6a] breaths/min 30-59 days: >80 breaths/min 60 days to 11 months and 29 days: >70 breaths/min 12-59 months: >60 breaths/min	1, No, this patient does not qualify for VERY FAST breathing for their age						[patient_informatio_arm_4][random_oxy] = '1' and (([patient_informatio_arm_4][age_months] >= 1 and [patient_informatio_arm_4][age_months] <= 2 and [rr_crf6a] < 80) or ([patient_informatio_arm_4][age_months] > 2 and [patient_informatio_arm_4][age_months] <= 12 and [rr_crf6a] < 70) or ([patient_informatio_arm_4][age_months] > 12 and [patient_informatio_arm_4][age_months] <= 59 and [rr_crf6a] < 60))	y
calm_stridor_crf6a	crf_6_oxygencpap_rounds_and_escalation		yesno	Stridor when calm (not crying or agitated)							[patient_informatio_arm_4][random_oxy] = '1'	y
apnea_crf6a	crf_6_oxygencpap_rounds_and_escalation		yesno	History or observation of apnea							[patient_informatio_arm_4][random_oxy] = '1'	y
flaring_crf6a	crf_6_oxygencpap_rounds_and_escalation		yesno	Persistent nasal flaring							[patient_informatio_arm_4][random_oxy] = '1'	y
resp_dang_crf6a_yes	crf_6_oxygencpap_rounds_and_escalation		radio	CONFIRM Presence of at least ONE respiratory danger sign?	1, Yes, the patient has at least 1 respiratory danger sign	Any "yes" in the above section					[patient_informatio_arm_4][random_oxy] = '1' and ([patient_informatio_arm_4][random_oxy] = '1' and ([sev_indraw_crf6a] = '1' or [head_nodding_crf6a] = '1' or [grunt_crf6a] = '1' or [baby_vf_breath_crf6a_yes] = '1' or [calm_stridor_crf6a] = '1' or [apnea_crf6a] = '1' or [flaring_crf6a] = '1'))	y
resp_dang_crf6a_no	crf_6_oxygencpap_rounds_and_escalation		radio	CONFIRM Presence of at least ONE respiratory danger sign?	1, No, the patient does not have any respiratory danger signs	Any "yes" in the above section					[patient_informatio_arm_4][random_oxy] = '1' and ([patient_informatio_arm_4][random_oxy] = '1' and ([sev_indraw_crf6a] = '0' and [head_nodding_crf6a] = '0' and [grunt_crf6a] = '0' and [baby_vf_breath_crf6a_no] = '1' and [calm_stridor_crf6a] = '0' and [apnea_crf6a] = '0' and [flaring_crf6a] = '0'))	y
resp_dang2_crf6a_yes	crf_6_oxygencpap_rounds_and_escalation		radio	CONFIRM Presence of TWO or more respiratory danger signs	1, Yes, the patient has two or more respiratory danger signs	2 or more "yes" in the above section					[patient_informatio_arm_4][random_oxy] = '1' and (([sev_indraw_crf6a] = 1 and [head_nodding_crf6a] = 1) or ([sev_indraw_crf6a] = 1 and [grunt_crf6a] = 1) or ([sev_indraw_crf6a] = 1 and [baby_vf_breath_crf6a_yes] = 1) or ([sev_indraw_crf6a] = 1 and [calm_stridor_crf6a] = 1) or ([sev_indraw_crf6a] = 1 and [apnea_crf6a] = 1) or ([sev_indraw_crf6a] = 1 and [flaring_crf6a] = 1) or ([head_nodding_crf6a…	y
resp_dang2_crf6a_no	crf_6_oxygencpap_rounds_and_escalation		radio	CONFIRM Presence of TWO or more respiratory danger signs	1, No, the patient has fewer than two respiratory danger signs	2 or more "yes" in the above section					[patient_informatio_arm_4][random_oxy] = '1' and ([resp_dang_crf6a_yes] = '1' and (([sev_indraw_crf6a] = 1 and [head_nodding_crf6a] = 0 and [grunt_crf6a] = 0 and [baby_vf_breath_crf6a_yes] = 0 and [calm_stridor_crf6a] = 0 and [apnea_crf6a] = 0 and [flaring_crf6a] = 0) or ([sev_indraw_crf6a] = 0 and [head_nodding_crf6a] = 1 and [grunt_crf6a] = 0 and [baby_vf_breath_crf6a_yes] = 0 and [calm_stridor…	y
resp_dang_new_crf6a	crf_6_oxygencpap_rounds_and_escalation		radio	CONFIRM Any NEW respiratory danger signs that were not present at enrollment (CRF1) and since the last exam (last CRF6)? Refer to CRF7 for any new respiratory/general danger signs.	1, Yes, there are new respiratory danger signs | 0, No, there are no new respiratory danger signs						[patient_informatio_arm_4][random_oxy] = '1' and [resp_dang_crf6a_yes] = 1	y
audible_wheeze_crf6a	crf_6_oxygencpap_rounds_and_escalation	Mild Respiratory Signs	yesno	Noisy breathing with "audible wheeze"							[patient_informatio_arm_4][random_oxy] = '1'	y
crackle_crf6a	crf_6_oxygencpap_rounds_and_escalation		yesno	Crackle on chest auscultation with stethoscope							[patient_informatio_arm_4][random_oxy] = '1'	y
wheeze_crf6a	crf_6_oxygencpap_rounds_and_escalation		yesno	Wheeze on chest auscultation with stethoscope							[patient_informatio_arm_4][random_oxy] = '1'	y
behavior_crf6a	crf_6_oxygencpap_rounds_and_escalation		radio	Behavior of child during respiratory rate count and observation of breathing?	0, Quiet and calm, awake | 1, Quiet and calm, asleep | 2, Agitated, but not persistently crying | 3, Crying						[patient_informatio_arm_4][random_oxy] = '1'	y
ox_sat_crf6a	crf_6_oxygencpap_rounds_and_escalation	Measure oxygen saturation and complete assessment for severe hypoxemia AND/OR mild respiratory signs	text	Oxygen saturation breathing OXYGEN or ROOM AIR		%	number	20	100		[patient_informatio_arm_4][random_oxy] = '1'	y
sev_hypox_crf6a_yes	crf_6_oxygencpap_rounds_and_escalation		radio	CONFIRM Oxygen 89% or lower (severe hypoxemia)	1, Yes, oxygen saturation is 89% or lower						[patient_informatio_arm_4][random_oxy] = '1' and ([ox_sat_crf6a] <= 89)	y
sev_hypox_crf6a_no	crf_6_oxygencpap_rounds_and_escalation		radio	CONFIRM Oxygen higher than 89% (no severe hypoxemia)	1, No, oxygen saturation is above 89%						[patient_informatio_arm_4][random_oxy] = '1' and ([ox_sat_crf6a] > 89)	y
pulse_crf6a	crf_6_oxygencpap_rounds_and_escalation		text	Pulse rate		Beats/min	number	40	240		[patient_informatio_arm_4][random_oxy] = '1'	y
qi_crf6a	crf_6_oxygencpap_rounds_and_escalation		yesno	QI signal with 3 or more green light bars (not red)		Measured from pulse oximeter					[patient_informatio_arm_4][random_oxy] = '1'	y
pi_crf6a	crf_6_oxygencpap_rounds_and_escalation		yesno	PI signal with 3 or more green light bars (not red)		Measured from pulse oximeter					[patient_informatio_arm_4][random_oxy] = '1'	y
convulsions_crf6a	crf_6_oxygencpap_rounds_and_escalation	GENERAL Danger Signs	yesno	Reported or observed convulsions							[patient_informatio_arm_4][random_oxy] = '1' and ([clin_eval_type_crf6a] = 1 or [clin_eval_type_crf6a] = 2 or [clin_eval_type_crf6a] = 3)	y
no_feed_crf6a	crf_6_oxygencpap_rounds_and_escalation		radio	Feeding problem (per nursing or maternal report)	1, Yes | 0, No						[patient_informatio_arm_4][random_oxy] = '1' and ([clin_eval_type_crf6a] = 1 or [clin_eval_type_crf6a] = 2 or [clin_eval_type_crf6a] = 3)	y
vomit_crf6a	crf_6_oxygencpap_rounds_and_escalation		radio	Vomits everything (per nursing, caregiver, or observation)	1, Yes | 0, No	HISTORY SHOULD BE THAT CHILD VOMITING ALL FEEDS THAT SAME DAY					[patient_informatio_arm_4][random_oxy] = '1' and ([clin_eval_type_crf6a] = 1 or [clin_eval_type_crf6a] = 2 or [clin_eval_type_crf6a] = 3)	y
bcs_motor_crf6a	crf_6_oxygencpap_rounds_and_escalation		radio	Blantyre coma score (BCS): Motor	2, 2, Localizes pain | 1, 1, Withdraws from pain | 0, 0, No response to pain						[patient_informatio_arm_4][random_oxy] = '1' and ([clin_eval_type_crf6a] = 1 or [clin_eval_type_crf6a] = 2 or [clin_eval_type_crf6a] = 3)	y
bcs_verbal_crf6a	crf_6_oxygencpap_rounds_and_escalation		radio	Blantyre coma score (BCS): Verbal	2, 2, Cries or speaks appropriately | 1, 1, Moan or abnormal cry | 0, 0, No verbal response						[patient_informatio_arm_4][random_oxy] = '1' and ([clin_eval_type_crf6a] = 1 or [clin_eval_type_crf6a] = 2 or [clin_eval_type_crf6a] = 3)	y
bcs_eyes_crf6a	crf_6_oxygencpap_rounds_and_escalation		radio	Blantyre coma score (BCS): Eyes	1, 1, Watches or follows appropriately with eyes | 0, 0, Fails to follow or watch						[patient_informatio_arm_4][random_oxy] = '1' and ([clin_eval_type_crf6a] = 1 or [clin_eval_type_crf6a] = 2 or [clin_eval_type_crf6a] = 3)	y
bcs_total_crf6a	crf_6_oxygencpap_rounds_and_escalation		calc	Total Blantyre Coma Score	[bcs_motor_crf6a]+[bcs_verbal_crf6a]+[bcs_eyes_crf6a]						[patient_informatio_arm_4][random_oxy] = '1' and ([clin_eval_type_crf6a] = 1 or [clin_eval_type_crf6a] = 2 or [clin_eval_type_crf6a] = 3)	y
gen_dang_crf6a_yes	crf_6_oxygencpap_rounds_and_escalation		radio	CONFIRM Presence of at least one general danger sign (Includes a Total Blantyre Coma Score of 4 or less as a danger sign)	1, Yes, the patient has at least one GENERAL danger sign	Any "yes" in the above section					[patient_informatio_arm_4][random_oxy] = '1' and ([clin_eval_type_crf6a] = 1 or [clin_eval_type_crf6a] = 2 or [clin_eval_type_crf6a] = 3) and ([convulsions_crf6a] = '1' or [no_feed_crf6a] = '1' or [vomit_crf6a] = '1' or [bcs_total_crf6a] <= 4)	y
gen_dang_crf6a_no	crf_6_oxygencpap_rounds_and_escalation		radio	CONFIRM Presence of at least one general danger sign (Includes a Total Blantyre Coma Score of 4 or less as a danger sign)	1, No, the patient has no GENERAL danger signs	Any "yes" in the above section					[patient_informatio_arm_4][random_oxy] = '1' and ([clin_eval_type_crf6a] = 1 or [clin_eval_type_crf6a] = 2 or [clin_eval_type_crf6a] = 3) and ([convulsions_crf6a] = '0' and [no_feed_crf6a] = '0' and [vomit_crf6a] = '0' and [bcs_total_crf6a] > 4)	y
gen_dang_new_crf6a	crf_6_oxygencpap_rounds_and_escalation		radio	CONFIRM Any NEW general danger signs that were not present at enrollment (CRF1) and since the last exam (last CRF6)? Refer to CRF7 for any new respiratory/general danger signs. CRF1 responses: -Convulsions: [patient_informatio_arm_4][convulsions] -Unable to Feed: [patient_informatio_arm_4][no_feed] -Vomits: [patient_informatio_arm_4][vomit] -Total Blantyre Score: [patient_informatio_arm_4][bcs_to…	1, Yes, there are new GENERAL danger signs | 0, No, there are no new GENERAL danger signs						[patient_informatio_arm_4][random_oxy] = '1' and ([clin_eval_type_crf6a] = 1 or [clin_eval_type_crf6a] = 2 or [clin_eval_type_crf6a] = 3) and ([gen_dang_crf6a_no] <> '1')	y
patient_status_crf6a	crf_6_oxygencpap_rounds_and_escalation	Oxygen Decision	descriptive	Earlier Responses Age: [patient_informatio_arm_4][age_months] months							[patient_informatio_arm_4][random_oxy] = '1'
decision_age1_room_crf6a	crf_6_oxygencpap_rounds_and_escalation		radio	Oxygen Decision Patient currently on Room Air.	1, No Change | 4, Increase to 0.5 LPM Oxygen | 7, Caregiver Refused Change						[patient_informatio_arm_4][random_oxy] = '1' and [patient_informatio_arm_4][age_months] < 2 and [oxy_status_age1_crf6a] = 4	y
decision_age1_oxy_crf6a	crf_6_oxygencpap_rounds_and_escalation		radio	Oxygen Decision Patient currently on 0.5 LPM Oxygen.	1, No Change | 2, Decrease to Room Air | 7, Caregiver Refused Change						[patient_informatio_arm_4][random_oxy] = '1' and [patient_informatio_arm_4][age_months] < 2 and [oxy_status_age1_crf6a] = 1	y
decision_age2_room_crf6a	crf_6_oxygencpap_rounds_and_escalation		radio	Oxygen Decision Patient currently on Room Air.	1, No Change | 5, Increase to 1 LPM Oxygen | 7, Caregiver Refused Change						[patient_informatio_arm_4][random_oxy] = '1' and [patient_informatio_arm_4][age_months] >= 2 and [oxy_status_age2_crf6a] = 4	y
decision_age2_oxy1_crf6a	crf_6_oxygencpap_rounds_and_escalation		radio	Oxygen Decision Patient currently on 2 LPM Oxygen.	1, No Change | 3, Decrease to 1 LPM Oxygen | 7, Caregiver Refused Change						[patient_informatio_arm_4][random_oxy] = '1' and [patient_informatio_arm_4][age_months] >= 2 and [oxy_status_age2_crf6a] = 3	y
decision_age2_oxy2_crf6a	crf_6_oxygencpap_rounds_and_escalation		radio	Oxygen Decision Patient currently on 1 LPM Oxygen.	1, No Change | 2, Decrease to Room Air | 6, Increase to 2 LPM Oxygen | 7, Caregiver Refused Change						[patient_informatio_arm_4][random_oxy] = '1' and [patient_informatio_arm_4][age_months] >= 2 and [oxy_status_age2_crf6a] = 2	y
nasal_suct_crf6a	crf_6_oxygencpap_rounds_and_escalation		yesno	Was nasal suctioning done if child requires increase in care?							[patient_informatio_arm_4][random_oxy] = '1' and ([decision_age1_room_crf6a] = 4 or [decision_age2_room_crf6a] = 5 or [decision_age2_oxy2_crf6a] = 6)	y
axil_temp_crf6a	crf_6_oxygencpap_rounds_and_escalation	Temperature	radio	Axillary temperature measurement >38.0 since last evaluation	1, Yes | 0, No	Degrees celsius					[patient_informatio_arm_4][random_oxy] = '1' and ([clin_eval_type_crf6a] = 1 or [clin_eval_type_crf6a] = 2)	y
high_temp_crf6a	crf_6_oxygencpap_rounds_and_escalation		text	Highest temperature (Celsius) :		Degrees celsius	number				[patient_informatio_arm_4][random_oxy] = '1' and ([clin_eval_type_crf6a] = 1 or [clin_eval_type_crf6a] = 2) and ([axil_temp_crf6a] = 1 or [axil_temp_crf6a] = 0)	y
antifever_meds_crf6a	crf_6_oxygencpap_rounds_and_escalation		radio	Received anti-fever medicine (paracetamol or brufen) since the last evaluation	1, Yes | 0, No						[patient_informatio_arm_4][random_oxy] = '1' and ([clin_eval_type_crf6a] = 1 or [clin_eval_type_crf6a] = 2)	y
antibiotics_crf6a	crf_6_oxygencpap_rounds_and_escalation	Antibiotic Change Assessment	radio	Patient is on penicillin/gentamicin or ceftriaxone?	1, Penicillin/ Gentamicin | 2, Ceftriaxone						[patient_informatio_arm_4][random_oxy] = '1' and ([clin_eval_type_crf6a] = 1 or [clin_eval_type_crf6a] = 2)	y
dose_benzypen_crf6a	crf_6_oxygencpap_rounds_and_escalation		text	Total doses of benzylpenicillin:			number				[patient_informatio_arm_4][random_oxy] = '1' and ([clin_eval_type_crf6a] = 1 or [clin_eval_type_crf6a] = 2) and [antibiotics_crf6a] = '1'	y
dose_gentami_crf6a	crf_6_oxygencpap_rounds_and_escalation		text	Total dose of gentamicin:			number				[patient_informatio_arm_4][random_oxy] = '1' and ([clin_eval_type_crf6a] = 1 or [clin_eval_type_crf6a] = 2) and [antibiotics_crf6a] = '1'	y
antibiotic345_crf6a	crf_6_oxygencpap_rounds_and_escalation		radio	Day 3, 4, or 5 of benzylpenicilin (8-19 doses)/ gentamicin treatment (2-4 doses)?	1, Yes | 0, No	(if yes then could be eligible for ceftriaxone)					[patient_informatio_arm_4][random_oxy] = '1' and ([clin_eval_type_crf6a] = 1 or [clin_eval_type_crf6a] = 2) and (([dose_benzypen_crf6a] >= 8 and [dose_benzypen_crf6a] < 20) and ([dose_gentami_crf6a] >= 2 and [dose_gentami_crf6a] <= 4))	y
antibiotic345_result_crf6a	crf_6_oxygencpap_rounds_and_escalation		radio	Follow antibiotic decision tree day 3-5 and record results	1, No change | 2, Change to Ceftriaxone | 3, Already on Ceftriaxone						[patient_informatio_arm_4][random_oxy] = '1' and ([antibiotic345_crf6a] = '1') and ([clin_eval_type_crf6a] = 1 or [clin_eval_type_crf6a] = 2)	y
antibiotic6_crf6a	crf_6_oxygencpap_rounds_and_escalation		radio	Day 6 of benzylpenicilin (at least 20 doses)/gentamicin treatment (at least 5 doses)?	1, Yes | 0, No	(if yes then could be eligible for ceftriaxone)					[patient_informatio_arm_4][random_oxy] = '1' and ([clin_eval_type_crf6a] = 1 or [clin_eval_type_crf6a] = 2) and (([dose_benzypen_crf6a] >= 20) and ([dose_gentami_crf6a] > 4))	y
antibiotic6_result_crf6a	crf_6_oxygencpap_rounds_and_escalation		radio	Follow antibiotic decision tree day 6 and record results	1, No change | 2, Change to Ceftriaxone | 3, Already on Ceftriaxone						[patient_informatio_arm_4][random_oxy] = '1' and ([antibiotic6_crf6a] = '1') and ([clin_eval_type_crf6a] = 1 or [clin_eval_type_crf6a] = 2)	y
ceftriaxone_dose_crf6a	crf_6_oxygencpap_rounds_and_escalation		text	Dose of Ceftriaxone							[patient_informatio_arm_4][random_oxy] = '1' and ([clin_eval_type_crf6a] = 1 or [clin_eval_type_crf6a] = 2) and [antibiotics_crf6a] = '2'
hivexpo_antibiotic345_crf6a	crf_6_oxygencpap_rounds_and_escalation	Pneumocystis Treatment Assessment	radio	HIV-infected or HIV-exposed AND 12-59 months AND Day 3 or 4 of benzypenicilin (at least 8 doses)/gentamicin treatment (at least 2 doses)?	1, Yes | 0, No	(if yes then could be eligible for cotrimoxazole and prednisone)					[patient_informatio_arm_4][random_oxy] = '1' and ([clin_eval_type_crf6a] = 1 or [clin_eval_type_crf6a] = 2) and (([patient_informatio_arm_4][child_inf_hiv] = '1' or [patient_informatio_arm_4][child_expo_hiv] = '1') and ([patient_informatio_arm_4][age_months] >= 12 and [patient_informatio_arm_4][age_months] <= 59) and [antibiotic345_crf6a] = '1')	y
pneumo_antibiotic345_crf6a	crf_6_oxygencpap_rounds_and_escalation		radio	Follow antibiotic decision tree day 3-5 and record results	1, No change | 2, Add Cotrim and Prednisone | 3, Already on Cotrim and Prednisone						[patient_informatio_arm_4][random_oxy] = '1' and ([clin_eval_type_crf6a] = 1 or [clin_eval_type_crf6a] = 2) and ([hivexpo_antibiotic345_crf6a] = '1')	y
hivexpo_antibiotic6_crf6a	crf_6_oxygencpap_rounds_and_escalation		radio	HIV-infected or HIV-exposed AND 12-59 months AND Day 6 of benzypenicilin (at least 20 doses)/gentamicin treatment (at least 5 doses)?	1, Yes | 0, No	(if yes then could be eligible for cotrimoxazole and prednisone)					[patient_informatio_arm_4][random_oxy] = '1' and ([clin_eval_type_crf6a] = 1 or [clin_eval_type_crf6a] = 2) and (([patient_informatio_arm_4][child_inf_hiv] = '1' or [patient_informatio_arm_4][child_expo_hiv] = '1') and ([patient_informatio_arm_4][age_months] >= 12 and [patient_informatio_arm_4][age_months] <= 59) and [antibiotic6_crf6a] = '1')	y
pneumo_antibiotic6_crf6a	crf_6_oxygencpap_rounds_and_escalation		radio	Follow antibiotic decision tree day 6 and record results	1, No change | 2, Add Cotrim and Prednisone | 3, Already on Cotrim and Prednisone						[patient_informatio_arm_4][random_oxy] = '1' and ([clin_eval_type_crf6a] = 1 or [clin_eval_type_crf6a] = 2) and ([hivexpo_antibiotic6_crf6a] = '1')	y
resp_dang3_crf6a_yes	crf_6_oxygencpap_rounds_and_escalation	Fluid and Nutrition Status?	radio	Presence of THREE or more of the following respiratory danger signs? (severe chest indrawing, very fast breathing for age, stridor when calm, or persistent nasal flaring)	1, Yes, the patient has 3 or more of the specified respiratory danger signs						[patient_informatio_arm_4][random_oxy] = '1' and ([clin_eval_type_crf6a] = '1' or [clin_eval_type_crf6a] = '2' or [clin_eval_type_crf6a] = '3') and (([sev_indraw_crf6a] = '1' and [baby_vf_breath_crf6a_yes] = '1' and [calm_stridor_crf6a] = '1') or ([sev_indraw_crf6a] = '1' and [baby_vf_breath_crf6a_yes] = '1' and [flaring_crf6a] = '1') or ([sev_indraw_crf6a] = '1' and [baby_vf_breath_crf6a_yes] = …	y
resp_dang3_crf6a_no	crf_6_oxygencpap_rounds_and_escalation		radio	Presence of THREE or more of the following respiratory danger signs? (severe chest indrawing, very fast breathing for age, stridor when calm, or persistent nasal flaring)	1, No, the patient has less than 3 of the specified respiratory danger signs						[patient_informatio_arm_4][random_oxy] = '1' and ([clin_eval_type_crf6a] = '1' or [clin_eval_type_crf6a] = '2' or [clin_eval_type_crf6a] = '3') and (([sev_indraw_crf6a] = '1' and [baby_vf_breath_crf6a_yes] = '1' and [calm_stridor_crf6a] = '0' and [flaring_crf6a] = '0' and [head_nodding_crf6a] = '0') or ([sev_indraw_crf6a] = '1' and [baby_vf_breath_crf6a_no] = '1' and [calm_stridor_crf6a] = '1' an…	y
ng_crf6a	crf_6_oxygencpap_rounds_and_escalation		radio	CONFIRM Patient is eligible for NG feeds (any of the following): -At least ONE general danger sign (convulsions, unable to feed, vomiting everything, BCS 4 or less) -Grunting -Apnea -At least THREE respiratory danger signs (severe chest indrawing, very fast breathing for age, stridor when calm, persistent nasal flaring)	1, Yes, NGT inserted and NG functioning | 2, Yes, NGT inserted but NG not functioning | 3, No, NGT not inserted, caregiver refusal						[patient_informatio_arm_4][random_oxy] = '1' and ([clin_eval_type_crf6a] = 1 or [clin_eval_type_crf6a] = 2 or [clin_eval_type_crf6a] = 3) and ([gen_dang_crf6a_yes] = '1' or [resp_dang3_crf6a_yes] = '1' or [grunt_crf6a] = '1' or [apnea_crf6a] = '1')	y
ng_no_crf6a	crf_6_oxygencpap_rounds_and_escalation		radio	Confirm Patient is not eligible for NG feeds: -No general danger signs (convulsions, unable to feed, vomiting everything, BCS 4 or less) -No grunting -No apnea -Less than THREE respiratory danger signs (severe chest indrawing, very fast breathing for age, stridor when calm, and persistent nasal flaring)	1, No NGT inserted, gave oral feeds						[patient_informatio_arm_4][random_oxy] = '1' and ([clin_eval_type_crf6a] = 1 or [clin_eval_type_crf6a] = 2 or [clin_eval_type_crf6a] = 3) and (([gen_dang_crf6a_no] = '1') and ([resp_dang3_crf6a_no] = '1') and [grunt_crf6a] = '0' and [apnea_crf6a] = '0')	y
diarrhea_crf6a	crf_6_oxygencpap_rounds_and_escalation		radio	Diarrhea status	0, No Diarrhea, STOOL NORMAL | 1, Yes Diarrhea, < 3 LOOSE STOOLS PER DAY | 2, Yes Diarrhea, 3 OR MORE LOOSE STOOLS PER DAY	If 3 or more loose stools per day, then start zinc					[patient_informatio_arm_4][random_oxy] = '1' and ([clin_eval_type_crf6a] = 1 or [clin_eval_type_crf6a] = 2 or [clin_eval_type_crf6a] = 3)	y
malnut_feeds_crf6a	crf_6_oxygencpap_rounds_and_escalation		radio	Patient is receiving malnutrition feeds?	1, Yes | 0, No						[patient_informatio_arm_4][random_oxy] = '1' and ([clin_eval_type_crf6a] = 1 or [clin_eval_type_crf6a] = 2 or [clin_eval_type_crf6a] = 3)	y
sunk_eyes_crf6a	crf_6_oxygencpap_rounds_and_escalation	Dehydration Assessment	radio	Sunken eyes?	1, Yes | 0, No						[patient_informatio_arm_4][random_oxy] = '1' and ([clin_eval_type_crf6a] = 1 or [clin_eval_type_crf6a] = 2)	y
skin_pinch_crf6a	crf_6_oxygencpap_rounds_and_escalation		radio	Skin pinch?	2, Normal | 1, Returns slowly | 0, Greater than 2 seconds						[patient_informatio_arm_4][random_oxy] = '1' and ([clin_eval_type_crf6a] = 1 or [clin_eval_type_crf6a] = 2)	y
drinks_crf6a	crf_6_oxygencpap_rounds_and_escalation		radio	Drinks eagerly?	1, Yes | 0, No | 2, Unable to drink						[patient_informatio_arm_4][random_oxy] = '1' and ([clin_eval_type_crf6a] = 1 or [clin_eval_type_crf6a] = 2)	y
restless_crf6a	crf_6_oxygencpap_rounds_and_escalation		yesno	Child is restless/irritable?							[patient_informatio_arm_4][random_oxy] = '1' and ([clin_eval_type_crf6a] = 1 or [clin_eval_type_crf6a] = 2)	y
dehydrat_some_crf6a	crf_6_oxygencpap_rounds_and_escalation		radio	Dehydration Assessment SOME Dehydration: Any two of the following -restless/irritable -sunken eyes -drinks eagerly -slow skin pinch (give Resomal/ORS)	1, Some dehydration	Give ORS/Resomal					[patient_informatio_arm_4][random_oxy] = '1' and ([clin_eval_type_crf6a] = 1 or [clin_eval_type_crf6a] = 2) and (([restless_crf6a] = 1 and [sunk_eyes_crf6a] = 1 and ([skin_pinch_crf6a] = 2 or [skin_pinch_crf6a] = 1) and ([drinks_crf6a] = 1 or [drinks_crf6a] = 0)) or ([restless_crf6a] = 1 and [drinks_crf6a] = 1 and [skin_pinch_crf6a] <> 0) or ([restless_crf6a] = 1 and [skin_pinch_crf6a] = 1 and ([…	y
dehydrat_sev_crf6a	crf_6_oxygencpap_rounds_and_escalation		radio	Dehydration Assessment SEVERE Dehydration: Any two of the following -BCS < 4 -sunken eyes -unable to drink -skin pinch > 2 secs (give IVF)	1, Severe dehydration	Normal saline IVF					[patient_informatio_arm_4][random_oxy] = '1' and ([clin_eval_type_crf6a] = 1 or [clin_eval_type_crf6a] = 2) and (([bcs_total_crf6a] < 5 and [sunk_eyes_crf6a] = 1) or ([bcs_total_crf6a] < 5 and [drinks_crf6a] = 2) or ([bcs_total_crf6a] < 5 and [skin_pinch_crf6a] = 0) or ([sunk_eyes_crf6a] = 1 and [drinks_crf6a] = 2) or ([sunk_eyes_crf6a] = 1 and [skin_pinch_crf6a] = 0) or ([drinks_crf6a] = 2 and […	y
dehydrat_no_crf6a	crf_6_oxygencpap_rounds_and_escalation		radio	Dehydration Assessment Does not meet the following criteria: SOME Dehydration: Any two of the following -restless/irritable -sunken eyes -drinks eagerly -slow skin pinch (give Resomal/ORS) SEVERE Dehydration: Any two of the following -BCS < 4 -sunken eyes -unable to drink -skin pinch > 2 secs (give IVF)	1, No dehydration						[patient_informatio_arm_4][random_oxy] = '1' and ([clin_eval_type_crf6a] = '1' or [clin_eval_type_crf6a] = '2') and ((([sunk_eyes_crf6a] = '0' and [skin_pinch_crf6a] = '2' and [drinks_crf6a] = '0' and [restless_crf6a] = '0' and [patient_informatio_arm_4][bcs_total] = 5) or ([sunk_eyes_crf6a] = '1' and [skin_pinch_crf6a] = '2' and [drinks_crf6a] = '0' and [restless_crf6a] = '0' and [patient_inform…	y
ors_crf6a	crf_6_oxygencpap_rounds_and_escalation		radio	ORS/ Resomal?	1, Yes | 0, No						[patient_informatio_arm_4][random_oxy] = '1' and ([clin_eval_type_crf6a] = 1 or [clin_eval_type_crf6a] = 2) and [dehydrat_some_crf6a] = 1	y
ors_no_crf6a	crf_6_oxygencpap_rounds_and_escalation		text	If no, why no ORS Resomal?							[patient_informatio_arm_4][random_oxy] = '1' and ([clin_eval_type_crf6a] = 1 or [clin_eval_type_crf6a] = 2) and [ors_crf6a] = '0'	y
saline_ivf_crf6a	crf_6_oxygencpap_rounds_and_escalation		radio	Normal Saline IVF?	1, Yes | 0, No						[patient_informatio_arm_4][random_oxy] = '1' and ([clin_eval_type_crf6a] = 1 or [clin_eval_type_crf6a] = 2) and [dehydrat_sev_crf6a] = 1	y
saline_ivf_no_crf6a	crf_6_oxygencpap_rounds_and_escalation		text	If no, why no Saline IVF?							[patient_informatio_arm_4][random_oxy] = '1' and ([clin_eval_type_crf6a] = 1 or [clin_eval_type_crf6a] = 2) and [saline_ivf_crf6a] = '0'	y
chest_video_crf6a	crf_6_oxygencpap_rounds_and_escalation	Chest Indrawing Video and Digital Auscultation if Day 5	radio	Video 60 second chest indrawing?	1, Yes | 2, No, not day 5 | 3, No, other reason (indicate)						[patient_informatio_arm_4][random_oxy] = '1' and ([clin_eval_type_crf6a] = 1 or [clin_eval_type_crf6a] = 2) and ([resp_round_crf6a] = 10 or [resp_round_crf6a] = 11 or [resp_round_crf6a] = 12)	y
video_num_after_crf6a	crf_6_oxygencpap_rounds_and_escalation		text	Video number							[chest_video_crf6a] = '1'	y
chest_video_no_crf6a	crf_6_oxygencpap_rounds_and_escalation		notes	If no indicate reason why no :							[patient_informatio_arm_4][random_oxy] = '1' and ([clin_eval_type_crf6a] = 1 or [clin_eval_type_crf6a] = 2) and ([chest_video_crf6a] = '3') and ([resp_round_crf6a] = 10 or [resp_round_crf6a] = 11 or [resp_round_crf6a] = 12)	y
dig_ausc_crf6a	crf_6_oxygencpap_rounds_and_escalation		yesno	Collected digital auscultation?							[patient_informatio_arm_4][random_oxy] = '1' and ([clin_eval_type_crf6a] = 1 or [clin_eval_type_crf6a] = 2) and ([resp_round_crf6a] = 10 or [resp_round_crf6a] = 11 or [resp_round_crf6a] = 12)	y
dig_ausc_num	crf_6_oxygencpap_rounds_and_escalation		text	Recorder Number							[patient_informatio_arm_4][random_oxy] = '1' and ([clin_eval_type_crf6a] = 1 or [clin_eval_type_crf6a] = 2) and ([dig_ausc_crf6a] = '1') and ([resp_round_crf6a] = 10 or [resp_round_crf6a] = 11 or [resp_round_crf6a] = 12)	y
dig_ausc_no_crf6a	crf_6_oxygencpap_rounds_and_escalation		notes	If no indicate reason why no:							[patient_informatio_arm_4][random_oxy] = '1' and ([clin_eval_type_crf6a] = 1 or [clin_eval_type_crf6a] = 2) and ([dig_ausc_crf6a] = '0') and ([resp_round_crf6a] = 10 or [resp_round_crf6a] = 11 or [resp_round_crf6a] = 12)	y
other	crf_6_oxygencpap_rounds_and_escalation	OTHER	notes	Other treatments given or notable events since last evaluation (list):							[patient_informatio_arm_4][random_oxy] = '1'	y
rand_id_crf6b	crf_6_oxygencpap_rounds_and_escalation	CPAP Rounds and Escalation	descriptive	[patient_informatio_arm_4][child_name], [patient_informatio_arm_4][rand_id]							[patient_informatio_arm_4][random_cpap] = '1'
instructions_crf6b	crf_6_oxygencpap_rounds_and_escalation		descriptive	This form is to be completed for all 1-59 month olds for daily care if randomized to the "CPAP group".							[patient_informatio_arm_4][random_cpap] = '1'
cadre_eval_crf6b	crf_6_oxygencpap_rounds_and_escalation		radio	Cadre of evaluator	1, Nurse | 2, Clinical Officer						[patient_informatio_arm_4][random_cpap] = '1'	y
clin_eval_type_crf6b	crf_6_oxygencpap_rounds_and_escalation		radio	Clinical evaluation type	1, Morning oxygen rounds | 2, Afternoon oxygen rounds | 3, Urgent evaluation | 4, 60 minute re-check | 5, 120 minute re-check | 6, 180 minute re-check						[patient_informatio_arm_4][random_cpap] = '1'	y
resp_round_crf6b	crf_6_oxygencpap_rounds_and_escalation		text	Respiratory status round #			number	1	50		[patient_informatio_arm_4][random_cpap] = '1' and ([clin_eval_type_crf6b] = 1 or [clin_eval_type_crf6b] = 2)	y
cpap_stat_age1_crf6b	crf_6_oxygencpap_rounds_and_escalation		radio	CPAP status Choices based on child's age of [patient_informatio_arm_4][age_months] months from CRF 1.	1, High CPAP | 2, Low CPAP | 3, Oxygen, 0.5 LPM | 6, Room Air						[patient_informatio_arm_4][random_cpap] = '1' and [patient_informatio_arm_4][age_months] < 2	y
cpap_stat_age2_crf6b	crf_6_oxygencpap_rounds_and_escalation		radio	CPAP status Choices based on child's age of [patient_informatio_arm_4][age_months] months from CRF 1.	1, High CPAP | 2, Low CPAP | 4, Oxygen, 1 LPM | 5, Oxygen, 2 LPM | 6, Room Air						[patient_informatio_arm_4][random_cpap] = '1' and [patient_informatio_arm_4][age_months] >= 2	y
oxy_rec_crf6b	crf_6_oxygencpap_rounds_and_escalation		text	Record current CPAP pressure or low-flow oxygen (whichever applicable)		cm H20 (CPAP) or LPM (Oxygen)	number				[patient_informatio_arm_4][random_cpap] = '1' and (([cpap_stat_age1_crf6b] = '1' or [cpap_stat_age2_crf6b] = '1') or ([cpap_stat_age1_crf6b] = '2' or [cpap_stat_age2_crf6b] = '2') or ([cpap_stat_age1_crf6b] = '3' or [cpap_stat_age2_crf6b] = '4' and [cpap_stat_age2_crf6b] = '5'))	y
sev_indraw_crf6b	crf_6_oxygencpap_rounds_and_escalation	Respiratory Danger Signs	yesno	Severe chest indrawing							[patient_informatio_arm_4][random_cpap] = '1'	y
head_nodding_crf6b	crf_6_oxygencpap_rounds_and_escalation		yesno	Head nodding or neck muscle pulling (tracheal tugging)							[patient_informatio_arm_4][random_cpap] = '1'	y
grunt_crf6b	crf_6_oxygencpap_rounds_and_escalation		yesno	Grunting (repetitive 'eh' on expiration)							[patient_informatio_arm_4][random_cpap] = '1'	y
rr_crf6b	crf_6_oxygencpap_rounds_and_escalation		text	Count respiratory rate for 1 minute		breaths/min	number	5	140		[patient_informatio_arm_4][random_cpap] = '1'	y
baby_vf_breath_crf6b_yes	crf_6_oxygencpap_rounds_and_escalation		radio	Child has VERY FAST breathing for age (refer to information below) Child's age: [patient_informatio_arm_4][age_months] months Respiratory Rate: [rr_crf6b] breaths/min 30-59 days: >80 breaths/min 60 days to 11 months and 29 days: >70 breaths/min 12-59 months: >60 breaths/min	1, Yes, this patient qualifies as VERY FAST breathing for their age						[patient_informatio_arm_4][random_cpap] = '1' and (([patient_informatio_arm_4][age_months] >= 1 and [patient_informatio_arm_4][age_months] <= 2 and [rr_crf6b] >= 80) or ([patient_informatio_arm_4][age_months] > 2 and [patient_informatio_arm_4][age_months] <= 12 and [rr_crf6b] >= 70) or ([patient_informatio_arm_4][age_months] > 12 and [patient_informatio_arm_4][age_months] <= 59 and [rr_crf6b] >= …	y
baby_vf_breath_crf6b_no	crf_6_oxygencpap_rounds_and_escalation		radio	Child has VERY FAST breathing for age (refer to information below) Child's age: [patient_informatio_arm_4][age_months] months Respiratory Rate: [rr_crf6b] breaths/min 30-59 days: >80 breaths/min 60 days to 11 months and 29 days: >70 breaths/min 12-59 months: >60 breaths/min	1, No, this patient does not qualify for VERY FAST breathing for their age						[patient_informatio_arm_4][random_cpap] = '1' and (([patient_informatio_arm_4][age_months] >= 1 and [patient_informatio_arm_4][age_months] <= 2 and [rr_crf6b] < 80) or ([patient_informatio_arm_4][age_months] > 2 and [patient_informatio_arm_4][age_months] <= 12 and [rr_crf6b] < 70) or ([patient_informatio_arm_4][age_months] > 12 and [patient_informatio_arm_4][age_months] <= 59 and [rr_crf6b] < 60))	y
calm_stridor_crf6b	crf_6_oxygencpap_rounds_and_escalation		yesno	Stridor when calm (not crying or agitated)							[patient_informatio_arm_4][random_cpap] = '1'	y
apnea_crf6b	crf_6_oxygencpap_rounds_and_escalation		yesno	History or observation of apnea							[patient_informatio_arm_4][random_cpap] = '1'	y
flaring_crf6b	crf_6_oxygencpap_rounds_and_escalation		yesno	Persistent nasal flaring							[patient_informatio_arm_4][random_cpap] = '1'	y
resp_dang_crf6b_yes	crf_6_oxygencpap_rounds_and_escalation		radio	CONFIRM Presence of at least one respiratory danger sign	1, Yes, the patient has at least 1 respiratory danger sign	Any "yes" in the above section					[patient_informatio_arm_4][random_cpap] = '1' and ([patient_informatio_arm_4][random_cpap] = '1' and ([sev_indraw_crf6b] = '1' or [head_nodding_crf6b] = '1' or [grunt_crf6b] = '1' or [baby_vf_breath_crf6b_yes] = '1' or [calm_stridor_crf6b] = '1' or [apnea_crf6b] = '1' or [flaring_crf6b] = '1'))	y
resp_dang_crf6b_no	crf_6_oxygencpap_rounds_and_escalation		radio	CONFIRM Presence of at least one respiratory danger sign	1, No, the patient does not have any respiratory danger signs	Any "yes" in the above section					[patient_informatio_arm_4][random_cpap] = '1' and ([patient_informatio_arm_4][random_cpap] = '1' and ([sev_indraw_crf6b] = '0' and [head_nodding_crf6b] = '0' and [grunt_crf6b] = '0' and [baby_vf_breath_crf6b_no] = '1' and [calm_stridor_crf6b] = '0' and [apnea_crf6b] = '0' and [flaring_crf6b] = '0'))	y
resp_dang2_crf6b_yes	crf_6_oxygencpap_rounds_and_escalation		radio	CONFIRM Presence of two or more respiratory danger signs	1, Yes, the patient has two or more respiratory danger signs	Two or more "yes" in the above section					[patient_informatio_arm_4][random_cpap] = '1' and (([sev_indraw_crf6b] = 1 and [head_nodding_crf6b] = 1) or ([sev_indraw_crf6b] = 1 and [grunt_crf6b] = 1) or ([sev_indraw_crf6b] = 1 and [baby_vf_breath_crf6b_yes] = 1) or ([sev_indraw_crf6b] = 1 and [calm_stridor_crf6b] = 1) or ([sev_indraw_crf6b] = 1 and [apnea_crf6b] = 1) or ([sev_indraw_crf6b] = 1 and [flaring_crf6b] = 1) or ([head_nodding_crf6…	y
resp_dang2_crf6b_no	crf_6_oxygencpap_rounds_and_escalation		radio	CONFIRM Presence of two or more respiratory danger signs	1, No, the patient has fewer than two respiratory danger signs	Two or more "yes" in the above section					[patient_informatio_arm_4][random_cpap] = '1' and ([resp_dang_crf6b_yes] = '1' and (([sev_indraw_crf6b] = 1 and [head_nodding_crf6b] = 0 and [grunt_crf6b] = 0 and [baby_vf_breath_crf6b_yes] = 0 and [calm_stridor_crf6b] = 0 and [apnea_crf6b] = 0 and [flaring_crf6b] = 0) or ([sev_indraw_crf6b] = 0 and [head_nodding_crf6b] = 1 and [grunt_crf6b] = 0 and [baby_vf_breath_crf6b_yes] = 0 and [calm_strido…	y
resp_dang_new_crf6b	crf_6_oxygencpap_rounds_and_escalation		radio	CONFIRM Any NEW respiratory danger signs that were not present at enrollment (CRF1) and since the last exam (last CRF6)? Refer to CRF7 for any new respiratory/general danger signs.	1, Yes, there are new respiratory danger signs | 0, No, there are no new respiratory danger signs						[patient_informatio_arm_4][random_cpap] = '1' and [resp_dang_crf6b_yes] = 1	y
audible_wheeze_crf6b	crf_6_oxygencpap_rounds_and_escalation	Mild Respiratory Signs	yesno	Noisy breathing with "audible wheeze"							[patient_informatio_arm_4][random_cpap] = '1'	y
crackle_crf6b	crf_6_oxygencpap_rounds_and_escalation		yesno	Crackle on chest auscultation with stethoscope							[patient_informatio_arm_4][random_cpap] = '1'	y
wheeze_crf6b	crf_6_oxygencpap_rounds_and_escalation		yesno	Wheeze on chest auscultation with stethoscope							[patient_informatio_arm_4][random_cpap] = '1'	y
behavior_crf6b	crf_6_oxygencpap_rounds_and_escalation		radio	Behavior of child during respiratory rate count and observation of breathing?	0, Quiet and calm, awake | 1, Quiet and calm, asleep | 2, Agitated, but not persistently crying | 3, Crying						[patient_informatio_arm_4][random_cpap] = '1'	y
ox_sat_crf6b	crf_6_oxygencpap_rounds_and_escalation	Measure oxygen saturation and complete assessment for severe hypoxemia AND/OR mild respiratory signs	text	Oxygen saturation breathing OXYGEN or ROOM AIR		%	number	20	100		[patient_informatio_arm_4][random_cpap] = '1'	y
sev_hypox_crf6b_yes	crf_6_oxygencpap_rounds_and_escalation		radio	CONFIRM Oxygen 89% or lower (severe hypoxemia)	1, Yes, oxygen saturation is 89% or lower						[patient_informatio_arm_4][random_cpap] = '1' and ([ox_sat_crf6b] <= 89)	y
sev_hypox_crf6b_no	crf_6_oxygencpap_rounds_and_escalation		radio	CONFIRM Oxygen higher than 89% (no severe hypoxemia)	1, No, oxygen saturation is above 89%						[patient_informatio_arm_4][random_cpap] = '1' and ([ox_sat_crf6b] > 89)	y
pulse_crf6b	crf_6_oxygencpap_rounds_and_escalation		text	Pulse rate		Beats/min	number	40	240		[patient_informatio_arm_4][random_cpap] = '1'	y
qi_crf6b	crf_6_oxygencpap_rounds_and_escalation		yesno	QI signal with 3 or more green light bars (not red)		Measured from pulse oximeter					[patient_informatio_arm_4][random_cpap] = '1'	y
pi_crf6b	crf_6_oxygencpap_rounds_and_escalation		yesno	PI signal with 3 or more green light bars (not red)		Measured from pulse oximeter					[patient_informatio_arm_4][random_cpap] = '1'	y
convulsions_crf6b	crf_6_oxygencpap_rounds_and_escalation	GENERAL Danger Signs	radio	Reported or observed convulsions	1, Yes | 0, No						[patient_informatio_arm_4][random_cpap] = '1' and ([clin_eval_type_crf6b] = 1 or [clin_eval_type_crf6b] = 2 or [clin_eval_type_crf6b] = 3)	y
no_feed_crf6b	crf_6_oxygencpap_rounds_and_escalation		radio	Feeding problem (per nursing or maternal report)	1, Yes | 0, No						[patient_informatio_arm_4][random_cpap] = '1' and ([clin_eval_type_crf6b] = 1 or [clin_eval_type_crf6b] = 2 or [clin_eval_type_crf6b] = 3)	y
vomit_crf6b	crf_6_oxygencpap_rounds_and_escalation		radio	Vomits everything (per nursing, caregiver, or observation)	1, Yes | 0, No	HISTORY SHOULD BE THAT CHILD VOMITING ALL FEEDS THAT SAME DAY					[patient_informatio_arm_4][random_cpap] = '1' and ([clin_eval_type_crf6b] = 1 or [clin_eval_type_crf6b] = 2 or [clin_eval_type_crf6b] = 3)	y
bcs_motor_crf6b	crf_6_oxygencpap_rounds_and_escalation		radio	Blantyre coma score (BCS): Motor	2, 2, Localizes pain | 1, 1, Withdraws from pain | 0, 0, No response to pain						[patient_informatio_arm_4][random_cpap] = '1' and ([clin_eval_type_crf6b] = 1 or [clin_eval_type_crf6b] = 2 or [clin_eval_type_crf6b] = 3)	y
bcs_verbal_crf6b	crf_6_oxygencpap_rounds_and_escalation		radio	Blantyre coma score (BCS): Verbal	2, 2, Cries or speaks appropriately | 1, 1, Moan or abnormal cry | 0, 0, No verbal response						[patient_informatio_arm_4][random_cpap] = '1' and ([clin_eval_type_crf6b] = 1 or [clin_eval_type_crf6b] = 2 or [clin_eval_type_crf6b] = 3)	y
bcs_eyes_crf6b	crf_6_oxygencpap_rounds_and_escalation		radio	Blantyre coma score (BCS): Eyes	1, 1, Watches or follows appropriately with eyes | 0, 0, Fails to follow or watch						[patient_informatio_arm_4][random_cpap] = '1' and ([clin_eval_type_crf6b] = 1 or [clin_eval_type_crf6b] = 2 or [clin_eval_type_crf6b] = 3)	y
bcs_total_crf6b	crf_6_oxygencpap_rounds_and_escalation		calc	Total Blantyre Coma Score	[bcs_motor_crf6b]+[bcs_verbal_crf6b]+[bcs_eyes_crf6b]						[patient_informatio_arm_4][random_cpap] = '1' and ([clin_eval_type_crf6b] = 1 or [clin_eval_type_crf6b] = 2 or [clin_eval_type_crf6b] = 3)	y
gen_dang_crf6b_yes	crf_6_oxygencpap_rounds_and_escalation		radio	CONFIRM Presence of at least one general danger sign (Includes a Total Blantyre Coma Score of 4 or less as a danger sign)	1, Yes, the patient has at least one GENERAL danger sign	Any "yes" in the above section					[patient_informatio_arm_4][random_cpap] = '1' and ([clin_eval_type_crf6b] = 1 or [clin_eval_type_crf6b] = 2 or [clin_eval_type_crf6b] = 3) and ([convulsions_crf6b] = '1' or [no_feed_crf6b] = '1' or [vomit_crf6b] = '1' or [bcs_total_crf6b] <= 4)	y
gen_dang_crf6b_no	crf_6_oxygencpap_rounds_and_escalation		radio	CONFIRM Presence of at least one general danger sign (Includes a Total Blantyre Coma Score of 4 or less as a danger sign)	1, No, the patient has no GENERAL danger signs	Any "yes" in the above section					[patient_informatio_arm_4][random_cpap] = '1' and ([clin_eval_type_crf6b] = 1 or [clin_eval_type_crf6b] = 2 or [clin_eval_type_crf6b] = 3) and ([convulsions_crf6b] = '0' and [no_feed_crf6b] = '0' and [vomit_crf6b] = '0' and [bcs_total_crf6b] > 4)	y
gen_dang_new_crf6b_yes	crf_6_oxygencpap_rounds_and_escalation		radio	CONFIRM Any NEW general danger signs that were not present at enrollment (CRF1) and since the last exam (last CRF6)? Refer to CRF7 for any new respiratory/general danger signs. CRF1 responses: -Convulsions: [patient_informatio_arm_4][convulsions] -Unable to Feed: [patient_informatio_arm_4][no_feed] -Vomits: [patient_informatio_arm_4][vomit] -Total Blantyre Score: [patient_informatio_arm_4][bcs_to…	1, Yes, there are new GENERAL danger signs | 0, No, there are no new GENERAL danger signs						[patient_informatio_arm_4][random_cpap] = '1' and ([clin_eval_type_crf6b] = 1 or [clin_eval_type_crf6b] = 2 or [clin_eval_type_crf6b] = 3) and ([gen_dang_crf6b_no] <> '1')	y
cpap_status_crf6b	crf_6_oxygencpap_rounds_and_escalation	Oxygen Decision	descriptive	Earlier Responses Age: [patient_informatio_arm_4][age_months] months							[patient_informatio_arm_4][random_cpap] = '1'
decision_age1_high_crf6b	crf_6_oxygencpap_rounds_and_escalation		radio	CPAP Decision Patient currently on High CPAP.	1, No Change | 2, Decrease to Low CPAP | 7, Caregiver Refused Change						[patient_informatio_arm_4][random_cpap] = '1' and [patient_informatio_arm_4][age_months] < 2 and [cpap_stat_age1_crf6b] = 1	y
decision_age1_low_crf6b	crf_6_oxygencpap_rounds_and_escalation		radio	CPAP Decision Patient currently on Low CPAP.	1, No Change | 3, Decrease to 0.5 LPM Oxygen | 5, Increase to High CPAP | 7, Caregiver Refused Change						[patient_informatio_arm_4][random_cpap] = '1' and [patient_informatio_arm_4][age_months] < 2 and [cpap_stat_age1_crf6b] = 2	y
decision_age1_oxy_crf6b	crf_6_oxygencpap_rounds_and_escalation		radio	CPAP Decision Patient currently on 0.5 LPM Oxygen.	1, No Change | 4, Decrease to Room Air | 6, Increase to Low CPAP | 7, Caregiver Refused Change						[patient_informatio_arm_4][random_cpap] = '1' and [patient_informatio_arm_4][age_months] < 2 and ([cpap_stat_age1_crf6b] = 3)	y
decision_age1_room_crf6b	crf_6_oxygencpap_rounds_and_escalation		radio	CPAP Decision Patient currently on Room Air.	1, No Change | 6, Increase to Low CPAP | 7, Caregiver Refused Change						[patient_informatio_arm_4][random_cpap] = '1' and [patient_informatio_arm_4][age_months] < 2 and [cpap_stat_age1_crf6b] = 6	y
decision_age2_high_crf6b	crf_6_oxygencpap_rounds_and_escalation		radio	CPAP Decision Patient currently on High CPAP.	1, No Change | 2, Decrease to Low CPAP | 7, Caregiver Refused Change						[patient_informatio_arm_4][random_cpap] = '1' and [patient_informatio_arm_4][age_months] >= 2 and [cpap_stat_age2_crf6b] = 1	y
decision_age2_low_crf6b	crf_6_oxygencpap_rounds_and_escalation		radio	CPAP Decision Patient currently on Low CPAP.	1, No Change | 3, Decrease to 1 LPM Oxygen | 5, Increase to High CPAP | 7, Caregiver Refused Change						[patient_informatio_arm_4][random_cpap] = '1' and [patient_informatio_arm_4][age_months] >= 2 and [cpap_stat_age2_crf6b] = 2	y
decision_age2_oxy1_crf6b	crf_6_oxygencpap_rounds_and_escalation		radio	CPAP Decision Patient currently on 1 LPM Oxygen.	1, No Change | 4, Decrease to Room Air | 6, Increase to Low CPAP | 7, Caregiver Refused Change						[patient_informatio_arm_4][random_cpap] = '1' and [patient_informatio_arm_4][age_months] >= 2 and ([cpap_stat_age2_crf6b] = 4)	y
decision_age2_oxy2_crf6b	crf_6_oxygencpap_rounds_and_escalation		radio	CPAP Decision Patient currently on 2 LPM Oxygen.	1, No Change | 4, Decrease to 1 LPM Oxygen | 6, Increase to Low CPAP | 7, Caregiver Refused Change						[patient_informatio_arm_4][random_cpap] = '1' and [patient_informatio_arm_4][age_months] >= 2 and ([cpap_stat_age2_crf6b] = 5)	y
decision_age2_room_crf6b	crf_6_oxygencpap_rounds_and_escalation		radio	CPAP Decision Patient currently on Room Air.	1, No Change | 6, Increase to Low CPAP | 7, Caregiver Refused Change						[patient_informatio_arm_4][random_cpap] = '1' and [patient_informatio_arm_4][age_months] >= 2 and [cpap_stat_age2_crf6b] = 6	y
cpap_dec_press_crf6b	crf_6_oxygencpap_rounds_and_escalation		text	Digital manometer confirmation of CPAP pressure (if applicable). Adjust mask, prongs or oxygen flow until goal pressure achieved, then record pressure on manometer.		cm H2O					[patient_informatio_arm_4][random_cpap] = '1'
flow1_crf6b	crf_6_oxygencpap_rounds_and_escalation		text	Document oxygen flow (if applicable)		Liters/min	number				[patient_informatio_arm_4][random_cpap] = '1'
nasal_suct_crf6b	crf_6_oxygencpap_rounds_and_escalation		yesno	Was nasal suctioning done if child requires increase in care?							[patient_informatio_arm_4][random_cpap] = '1' and ([decision_age1_low_crf6b] = 5 or [decision_age1_oxy_crf6b] = 6 or [decision_age1_room_crf6b] = 6 or [decision_age2_low_crf6b] = 5 or [decision_age2_oxy1_crf6b] = 6 or [decision_age2_oxy2_crf6b] = 6 or [decision_age2_room_crf6b] = 6)	y
axil_temp_crf6b	crf_6_oxygencpap_rounds_and_escalation	Temperature	radio	Axillary temperature measurement >38.0 since last evaluation	1, Yes | 0, No	Degrees celsius					[patient_informatio_arm_4][random_cpap] = '1' and ([clin_eval_type_crf6b] = 1 or [clin_eval_type_crf6b] = 2)	y
high_temp_crf6b	crf_6_oxygencpap_rounds_and_escalation		text	Highest temperature (Celsius) :		Degrees celsius	number				[patient_informatio_arm_4][random_cpap] = '1' and ([clin_eval_type_crf6b] = 1 or [clin_eval_type_crf6b] = 2) and ([axil_temp_crf6b] = 1 or [axil_temp_crf6b] = 0)	y
antifever_meds_crf6b	crf_6_oxygencpap_rounds_and_escalation		radio	Received anti-fever medicine (paracetamol or brufen) since the last evaluation	1, Yes | 0, No						[patient_informatio_arm_4][random_cpap] = '1' and ([clin_eval_type_crf6b] = 1 or [clin_eval_type_crf6b] = 2)	y
antibiotics_crf6b	crf_6_oxygencpap_rounds_and_escalation	Antibiotic Change Assessment	radio	Patient is on penicillin/gentamicin or ceftriaxone?	1, Penicillin/ Gentamicin | 2, Ceftriaxone						[patient_informatio_arm_4][random_cpap] = '1' and ([clin_eval_type_crf6b] = 1 or [clin_eval_type_crf6b] = 2)	y
dose_benzypen_crf6b	crf_6_oxygencpap_rounds_and_escalation		text	Total doses of benzylpenicillin:			number				[patient_informatio_arm_4][random_cpap] = '1' and ([clin_eval_type_crf6b] = 1 or [clin_eval_type_crf6b] = 2) and [antibiotics_crf6b] = '1'	y
dose_gentami_crf6b	crf_6_oxygencpap_rounds_and_escalation		text	Total dose of gentamicin:			number				[patient_informatio_arm_4][random_cpap] = '1' and ([clin_eval_type_crf6b] = 1 or [clin_eval_type_crf6b] = 2) and [antibiotics_crf6b] = '1'	y
antibiotic345_crf6b	crf_6_oxygencpap_rounds_and_escalation		radio	Day 3, 4, or 5 of benzylpenicilin (8-19 doses)/ gentamicin treatment (2-4 doses)?	1, Yes | 0, No	(if yes then could be eligible for ceftriaxone)					[patient_informatio_arm_4][random_cpap] = '1' and ([clin_eval_type_crf6b] = 1 or [clin_eval_type_crf6b] = 2) and (([dose_benzypen_crf6b] >= 8 and [dose_benzypen_crf6b] < 20) and ([dose_gentami_crf6b] >= 2 and [dose_gentami_crf6b] <= 4))	y
antibiotic345_result_crf6b	crf_6_oxygencpap_rounds_and_escalation		radio	Follow antibiotic decision tree day 3-5 and record results	1, No change | 2, Change to Ceftriaxone | 3, Already on Ceftriaxone						[patient_informatio_arm_4][random_cpap] = '1' and ([clin_eval_type_crf6b] = 1 or [clin_eval_type_crf6b] = 2) and ([antibiotic345_crf6b] = '1')	y
antibiotic6_crf6b	crf_6_oxygencpap_rounds_and_escalation		radio	Day 6 of benzylpenicilin (at least 20 doses)/gentamicin treatment (at least 5 doses)?	1, Yes | 0, No	(if yes then could be eligible for ceftriaxone)					[patient_informatio_arm_4][random_cpap] = '1' and ([clin_eval_type_crf6b] = 1 or [clin_eval_type_crf6b] = 2) and (([dose_benzypen_crf6b] >= 20) and ([dose_gentami_crf6b] > 4))	y
antibiotic6_result_crf6b	crf_6_oxygencpap_rounds_and_escalation		radio	Follow antibiotic decision tree day 6 and record results	1, No change | 2, Change to Ceftriaxone | 3, Already on Ceftriaxone						[patient_informatio_arm_4][random_cpap] = '1' and ([clin_eval_type_crf6b] = 1 or [clin_eval_type_crf6b] = 2) and ([antibiotic6_crf6b] = '1')	y
ceftriaxone_dose_crf6b	crf_6_oxygencpap_rounds_and_escalation		text	Dose of Ceftriaxone							[patient_informatio_arm_4][random_cpap] = '1' and ([clin_eval_type_crf6b] = 1 or [clin_eval_type_crf6b] = 2) and [antibiotics_crf6b] = '2'
hivexpo_antibiotic345_crf6b	crf_6_oxygencpap_rounds_and_escalation	Pneumocystis Treatment Assessment	radio	HIV-infected or HIV-exposed AND 12-59 months AND Day 3 or 4 of benzypenicilin (at least 8 doses)/gentamicin treatment (at least 2 doses)?	1, Yes | 0, No	(if yes then could be eligible for cotrimoxazole and prednisone)					[patient_informatio_arm_4][random_cpap] = '1' and ([clin_eval_type_crf6b] = 1 or [clin_eval_type_crf6b] = 2) and (([patient_informatio_arm_4][child_inf_hiv] = '1' or [patient_informatio_arm_4][child_expo_hiv] = '1') and ([patient_informatio_arm_4][age_months] >= 12 and [patient_informatio_arm_4][age_months] <= 59) and [antibiotic345_crf6b] = '1')	y
pneumo_antibiotic345_crf6b	crf_6_oxygencpap_rounds_and_escalation		radio	Follow antibiotic decision tree day 3-5 and record results	1, No change | 2, Add Cotrim and Prednisone | 3, Already on Cotrim and Prednisone						[patient_informatio_arm_4][random_cpap] = '1' and ([clin_eval_type_crf6b] = 1 or [clin_eval_type_crf6b] = 2) and ([hivexpo_antibiotic345_crf6b] = '1')	y
hivexpo_antibiotic6_crf6b	crf_6_oxygencpap_rounds_and_escalation		radio	HIV-infected or HIV-exposed AND 12-59 months AND Day 6 of benzypenicilin (at least 20 doses)/gentamicin treatment (at least 5 doses)?	1, Yes | 0, No	(if yes then could be eligible for cotrimoxazole and prednisone)					[patient_informatio_arm_4][random_cpap] = '1' and ([clin_eval_type_crf6b] = 1 or [clin_eval_type_crf6b] = 2) and (([patient_informatio_arm_4][child_inf_hiv] = '1' or [patient_informatio_arm_4][child_expo_hiv] = '1') and ([patient_informatio_arm_4][age_months] >= 12 and [patient_informatio_arm_4][age_months] <= 59) and [antibiotic6_crf6b] = '1')	y
pneumo_antibiotic6_crf6b	crf_6_oxygencpap_rounds_and_escalation		radio	Follow antibiotic decision tree day 6 and record results	1, No change | 2, Add Cotrim and Prednisone | 3, Already on Cotrim and Prednisone						[patient_informatio_arm_4][random_cpap] = '1' and ([clin_eval_type_crf6b] = 1 or [clin_eval_type_crf6b] = 2) and ([hivexpo_antibiotic6_crf6b] = '1')	y
resp_dang3_crf6b_yes	crf_6_oxygencpap_rounds_and_escalation	Fluid and Nutrition Status?	radio	Presence of THREE or more of the following respiratory danger signs? (severe chest indrawing, very fast breathing for age, stridor when calm, or persistent nasal flaring)	1, Yes, the patient has 3 or more of the specified respiratory danger signs						[patient_informatio_arm_4][random_cpap] = '1' and ([clin_eval_type_crf6b] = '1' or [clin_eval_type_crf6b] = '2' or [clin_eval_type_crf6b] = '3') and (([sev_indraw_crf6b] = '1' and [baby_vf_breath_crf6b_yes] = '1' and [calm_stridor_crf6b] = '1') or ([sev_indraw_crf6b] = '1' and [baby_vf_breath_crf6b_yes] = '1' and [flaring_crf6b] = '1') or ([sev_indraw_crf6b] = '1' and [baby_vf_breath_crf6b_yes] =…	y
resp_dang3_crf6b_no	crf_6_oxygencpap_rounds_and_escalation		radio	Presence of THREE or more of the following respiratory danger signs? (severe chest indrawing, very fast breathing for age, stridor when calm, or persistent nasal flaring)	1, No, the patient has less than 3 of the specified respiratory danger signs						[patient_informatio_arm_4][random_cpap] = '1' and ([clin_eval_type_crf6b] = '1' or [clin_eval_type_crf6b] = '2' or [clin_eval_type_crf6b] = '3') and (([sev_indraw_crf6b] = '1' and [baby_vf_breath_crf6b_yes] = '1' and [calm_stridor_crf6b] = '0' and [flaring_crf6b] = '0' and [head_nodding_crf6b] = '0') or ([sev_indraw_crf6b] = '1' and [baby_vf_breath_crf6b_no] = '1' and [calm_stridor_crf6b] = '1' a…	y
ng_crf6b	crf_6_oxygencpap_rounds_and_escalation		radio	CONFIRM Patient is eligible for NG feeds (any of the following using earlier responses) -At least ONE general danger sign (convulsions, unable to feed, vomiting everything, BCS 4 or less) -Grunting -Apnea -At least THREE respiratory danger signs (severe chest indrawing, head nodding, very fast breathing for age, stridor when calm, persistent nasal flaring)	1, Yes, NGT inserted and NG functioning | 2, Yes, NGT inserted but NG not functioning | 3, No, NGT not inserted, caregiver refusal						[patient_informatio_arm_4][random_cpap] = '1' and ([clin_eval_type_crf6b] = 1 or [clin_eval_type_crf6b] = 2 or [clin_eval_type_crf6b] = 3) and ([patient_informatio_arm_4][random_cpap] = '1' and ([patient_informatio_arm_4][gen_dang_crf6b_yes] = '1' or [resp_dang3_crf6b_yes] = '1' or [grunt_crf6b] = '1' or [apnea_crf6b] = '1'))	y
ng_no_crf6b	crf_6_oxygencpap_rounds_and_escalation		radio	Confirm Patient is not eligible for NG feeds: -No general danger signs (convulsions, unable to feed, vomiting everything, BCS 4 or less) -No grunting -No apnea -Less than THREE respiratory danger signs (severe chest indrawing, very fast breathing for age, stridor when calm, and persistent nasal flaring)	1, No NGT inserted, gave oral feeds						[patient_informatio_arm_4][random_cpap] = '1' and ([clin_eval_type_crf6a] = 1 or [clin_eval_type_crf6a] = 2 or [clin_eval_type_crf6b] = 3) and (([gen_dang_crf6b_no] = '1') and ([resp_dang3_crf6b_no] = '1') and [grunt_crf6b] = '0' and [apnea_crf6b] = '0')	y
diarrhea_crf6b	crf_6_oxygencpap_rounds_and_escalation		radio	Diarrhea status	0, No Diarrhea, STOOL NORMAL | 1, Yes Diarrhea, < 3 LOOSE STOOLS PER DAY | 2, Yes Diarrhea, 3 OR MORE LOOSE STOOLS PER DAY	If 3 or more loose stools per day, then start zinc					[patient_informatio_arm_4][random_cpap] = '1' and ([clin_eval_type_crf6b] = 1 or [clin_eval_type_crf6b] = 2 or [clin_eval_type_crf6b] = 3)	y
malnut_feeds_crf6b	crf_6_oxygencpap_rounds_and_escalation		radio	Patient is receiving malnutrition feeds?	1, Yes | 0, No						[patient_informatio_arm_4][random_cpap] = '1' and ([clin_eval_type_crf6b] = 1 or [clin_eval_type_crf6b] = 2 or [clin_eval_type_crf6b] = 3)	y
sunk_eyes_crf6b	crf_6_oxygencpap_rounds_and_escalation	Dehydration Assessment	radio	Sunken eyes?	1, Yes | 0, No						[patient_informatio_arm_4][random_cpap] = '1' and ([clin_eval_type_crf6b] = 1 or [clin_eval_type_crf6b] = 2)	y
skin_pinch_crf6b	crf_6_oxygencpap_rounds_and_escalation		radio	Skin pinch?	2, Normal | 1, Returns slowly | 0, Greater than 2 seconds						[patient_informatio_arm_4][random_cpap] = '1' and ([clin_eval_type_crf6b] = 1 or [clin_eval_type_crf6b] = 2)	y
drinks_crf6b	crf_6_oxygencpap_rounds_and_escalation		radio	Drinks eagerly?	1, Yes | 0, No | 2, Unable to drink						[patient_informatio_arm_4][random_cpap] = '1' and ([clin_eval_type_crf6b] = 1 or [clin_eval_type_crf6b] = 2)	y
restless_crf6b	crf_6_oxygencpap_rounds_and_escalation		yesno	Child is restless/irritable?							[patient_informatio_arm_4][random_cpap] = '1' and ([clin_eval_type_crf6b] = 1 or [clin_eval_type_crf6b] = 2)	y
dehydrat_some_crf6b	crf_6_oxygencpap_rounds_and_escalation		radio	Dehydration Assessment SOME Dehydration: Any two of the following -restless/irritable -sunken eyes -drinks eagerly -slow skin pinch (give Resomal/ORS)	1, Some dehydration	Give ORS/Resomal					[patient_informatio_arm_4][random_cpap] = '1' and ([clin_eval_type_crf6b] = 1 or [clin_eval_type_crf6b] = 2) and (([restless_crf6b] = 1 and [sunk_eyes_crf6b] = 1 and ([skin_pinch_crf6b] = 2 or [skin_pinch_crf6b] = 1) and ([drinks_crf6b] = 1 or [drinks_crf6b] = 0)) or ([restless_crf6b] = 1 and [drinks_crf6b] = 1 and [skin_pinch_crf6b] <> 0) or ([restless_crf6b] = 1 and [skin_pinch_crf6b] = 1 and (…	y
dehydrat_sev_crf6b	crf_6_oxygencpap_rounds_and_escalation		radio	Dehydration Assessment SEVERE Dehydration: Any two of the following -BCS < 5 -sunken eyes -unable to drink -skin pinch > 2 secs (give IVF)	1, Severe dehydration	Normal saline IVF					[patient_informatio_arm_4][random_cpap] = '1' and ([clin_eval_type_crf6b] = 1 or [clin_eval_type_crf6b] = 2) and (([bcs_total_crf6b] < 5 and [sunk_eyes_crf6b] = 1) or ([bcs_total_crf6b] < 5 and [drinks_crf6b] = 2) or ([bcs_total_crf6b] < 5 and [skin_pinch_crf6b] = 0) or ([sunk_eyes_crf6b] = 1 and [drinks_crf6b] = 2) or ([sunk_eyes_crf6b] = 1 and [skin_pinch_crf6b] = 0) or ([drinks_crf6b] = 2 and …	y
dehydrat_no_crf6b	crf_6_oxygencpap_rounds_and_escalation		radio	Dehydration Assessment Does not meet the following criteria: SOME Dehydration: Any two of the following -restless/irritable -sunken eyes -drinks eagerly -slow skin pinch (given Resomal/ORS) SEVERE Dehydration: Any two of the following -BCS < 5 -sunken eyes -unable to drink -skin pinch > 2 secs (give IVF)	1, No dehydration						[patient_informatio_arm_4][random_cpap] = '1' and ([clin_eval_type_crf6b] = '1' or [clin_eval_type_crf6b] = '2') and ((([sunk_eyes_crf6b] = '0' and [skin_pinch_crf6b] = '2' and [drinks_crf6b] = '0' and [restless_crf6b] = '0' and [patient_informatio_arm_4][bcs_total] = 5) or ([sunk_eyes_crf6b] = '1' and [skin_pinch_crf6b] = '2' and [drinks_crf6b] = '0' and [restless_crf6b] = '0' and [patient_infor…	y
ors_crf6b	crf_6_oxygencpap_rounds_and_escalation		radio	ORS/ Resomal?	1, Yes | 0, No						[patient_informatio_arm_4][random_cpap] = '1' and ([clin_eval_type_crf6b] = 1 or [clin_eval_type_crf6b] = 2) and [dehydrat_some_crf6b] = 1	y
ors_no_crf6b	crf_6_oxygencpap_rounds_and_escalation		text	If no, why no ORS Resomal?							[patient_informatio_arm_4][random_cpap] = '1' and ([clin_eval_type_crf6b] = 1 or [clin_eval_type_crf6b] = 2) and [ors_crf6b] = '0'	y
saline_ivf_crf6b	crf_6_oxygencpap_rounds_and_escalation		radio	Normal Saline IVF?	1, Yes | 0, No						[patient_informatio_arm_4][random_cpap] = '1' and ([clin_eval_type_crf6b] = 1 or [clin_eval_type_crf6b] = 2) and [dehydrat_sev_crf6b] = 1	y
saline_ivf_no_crf6b	crf_6_oxygencpap_rounds_and_escalation		text	If no, why no Saline IVF?							[patient_informatio_arm_4][random_cpap] = '1' and ([clin_eval_type_crf6b] = 1 or [clin_eval_type_crf6b] = 2) and [saline_ivf_crf6b] = '0'	y
chest_video_crf6b	crf_6_oxygencpap_rounds_and_escalation	Chest Indrawing Video and Digital Auscultation if Day 5	radio	Video 60 second chest indrawing?	1, Yes | 2, No, not day 5 | 3, No, other reason (indicate)						[patient_informatio_arm_4][random_cpap] = '1' and ([clin_eval_type_crf6b] = 1 or [clin_eval_type_crf6b] = 2) and ([resp_round_crf6b] = 10 or [resp_round_crf6b] = 11 or [resp_round_crf6b] = 12)	y
video_num_after_crf6b	crf_6_oxygencpap_rounds_and_escalation		text	Video number							[chest_video_crf6b] = '1'	y
chest_video_no_crf6b	crf_6_oxygencpap_rounds_and_escalation		notes	If no indicate reason why no :							[patient_informatio_arm_4][random_cpap] = '1' and ([clin_eval_type_crf6b] = 1 or [clin_eval_type_crf6b] = 2) and ([chest_video_crf6b] = '3') and ([resp_round_crf6b] = 10 or [resp_round_crf6b] = 11 or [resp_round_crf6b] = 12)	y
dig_ausc_crf6b	crf_6_oxygencpap_rounds_and_escalation		yesno	Collected digital auscultation?							[patient_informatio_arm_4][random_cpap] = '1' and ([clin_eval_type_crf6b] = 1 or [clin_eval_type_crf6b] = 2) and ([resp_round_crf6b] = 10 or [resp_round_crf6b] = 11 or [resp_round_crf6b] = 12)	y
dig_ausc_num_crf6b	crf_6_oxygencpap_rounds_and_escalation		text	Recorder Number							[patient_informatio_arm_4][random_cpap] = '1' and ([clin_eval_type_crf6b] = 1 or [clin_eval_type_crf6b] = 2) and ([dig_ausc_crf6b] = '1') and ([resp_round_crf6b] = 10 or [resp_round_crf6b] = 11 or [resp_round_crf6b] = 12)	y
dig_ausc_no_crf6b	crf_6_oxygencpap_rounds_and_escalation		notes	If no indicate reason why no:							[patient_informatio_arm_4][random_cpap] = '1' and ([clin_eval_type_crf6b] = 1 or [clin_eval_type_crf6b] = 2) and ([dig_ausc_crf6b] = '0') and ([resp_round_crf6b] = 10 or [resp_round_crf6b] = 11 or [resp_round_crf6b] = 12)	y
other_crf6b	crf_6_oxygencpap_rounds_and_escalation	OTHER	notes	Other treatments given or notable events since last evaluation (list):							[patient_informatio_arm_4][random_cpap] = '1'	y
rand_id_crf8	crf_8_hospital_outcome		descriptive	[patient_informatio_arm_4][child_name], [patient_informatio_arm_4][rand_id]
clinician_initials_crf8	crf_8_hospital_outcome		text	Clinician Initials								y
instructions_crf8	crf_8_hospital_outcome		descriptive	This form is to be completed for ALL 1-59 month olds enrolled into the study at the time of hospital outcome.
hosp_outcome_crf8	crf_8_hospital_outcome		radio	Hospital Outcome "Pneumonia cure" = completed antibiotics and off of respiratory support (supplemental oxygen or CPAP) AND no danger signs including oxygen saturation less than 89%	0, Pneumonia cure; hospital discharge, alive | 1, Pneumonia cure; but died before hospital discharge | 2, Died before completing pneumonia treatment | 3, Absconded before completing pneumonia treatment, alive | 4, Unknown outcome | 5, Withdrew from study | 6, Other outcome							y
outcome_death	crf_8_hospital_outcome		notes	Please describe in detail the circumstances of this patient's death. Include examination trends, oxygen saturation trends, and respiratory support receiving (supplemental oxygen or CPAP) at the time of death.							[hosp_outcome_crf8] = '1' and [hosp_outcome_crf8] = '2'	y
outcome_oth_crf8	crf_8_hospital_outcome		notes	Explain "Other outcome"							[hosp_outcome_crf8] = '6'	y
hosp_meds_crf8	crf_8_hospital_outcome		checkbox	Antibiotics/antimalarials administered during this admission (mark all that apply)	1, Benzylpenicillin | 2, Gentamicin | 3, Ceftriaxone | 4, Cotrimoxazole | 5, Prednisone | 6, Artesunate | 7, Blood Transfusions | 8, Normal Saline IV fluid; ORS; Resomal | 9, Other medicine							y
xpen_dose_crf8	crf_8_hospital_outcome		text	Total dose of Benzylpenicillin			number				[hosp_meds_crf8(1)] = '1'	y
gent_dose_crf8	crf_8_hospital_outcome		text	Total dose of Gentamicin			number				[hosp_meds_crf8(2)] = '1'	y
cef_dose_crf8	crf_8_hospital_outcome		text	Total dose of Ceftriaxone			number				[hosp_meds_crf8(3)] = '1'	y
cotri_dose_crf8	crf_8_hospital_outcome		text	Total dose of Cotrimoxazole			number				[hosp_meds_crf8(4)] = '1'	y
pred_dose_crf8	crf_8_hospital_outcome		text	Total dose of Prednisone			number				[hosp_meds_crf8(5)] = '1'	y
artu_dose_crf8	crf_8_hospital_outcome		text	Total dose of Artusenate			number				[hosp_meds_crf8(6)] = '1'	y
bt1_dose_crf8	crf_8_hospital_outcome		text	Total dose of first blood transfusion							[hosp_meds_crf8(7)] = '1'	y
bt2_dose_crf8	crf_8_hospital_outcome		text	Total dose of second blood transfusion							[hosp_meds_crf8(7)] = '1'	y
type_rehydr1_crf8	crf_8_hospital_outcome	Normal Saline IV Fluid; ORS; Resomal	radio	A) Type of rehydration	1, ORS | 2, NS IVF | 3, Resomal						[hosp_meds_crf8(8)] = '1'	y
rehydr1_dose_crf8	crf_8_hospital_outcome		text	Total dose of rehydration							[hosp_meds_crf8(8)] = '1'	y
type_rehydr2_crf8	crf_8_hospital_outcome		radio	B) Type of rehydration	1, ORS | 2, NS IVF | 3, Resomal						[hosp_meds_crf8(8)] = '1'	y
rehydr2_dose_crf8	crf_8_hospital_outcome		text	Total dose of rehydration							[hosp_meds_crf8(8)] = '1'	y
type_rehydr3_crf8	crf_8_hospital_outcome		radio	C) Type of rehydration	1, ORS | 2, NS IVF | 3, Resomal						[hosp_meds_crf8(8)] = '1'	y
rehydr3_dose_crf8	crf_8_hospital_outcome		text	Total dose of rehydration							[hosp_meds_crf8(8)] = '1'	y
type_rehydr4_crf8	crf_8_hospital_outcome		radio	D) Type of rehydration	1, ORS | 2, NS IVF | 3, Resomal						[hosp_meds_crf8(8)] = '1'	y
rehydr4_dose_crf8	crf_8_hospital_outcome		text	Total dose of rehydration							[hosp_meds_crf8(8)] = '1'	y
med_oth_crf8	crf_8_hospital_outcome	Other Medicine	text	Name of Other Medicine							[hosp_meds_crf8(9)] = '1'	y
med_oth_dose_crf8	crf_8_hospital_outcome		text	Total dose of [med_oth_crf8]			number				[hosp_meds_crf8(9)] = '1'	y
rand_id_crf9	crf_9_vital_status_outcome		descriptive	[patient_informatio_arm_4][child_name], [patient_informatio_arm_4][rand_id]
clinician_initials_crf9	crf_9_vital_status_outcome		text	Clinician Initials								y
instructions_crf9	crf_9_vital_status_outcome		descriptive	This form is to be completed for ALL 1-59 month olds enrolled into the study at 30 day vital status.
contact1_crf9	crf_9_vital_status_outcome		yesno	Able to contact guardian/relative?								y
vit_stat1_30day_crf9	crf_9_vital_status_outcome		radio	Vital status of child at 30 days after discharge	1, Alive, no readmissions | 2, Alive, has been readmitted to hospital | 3, Dead | 4, Able to speak to guardian/relative, but status of child is unknown						[contact1_crf9] = '1'	y
readmit1_crf9	crf_9_vital_status_outcome		text	Number of readmissions			number				[vit_stat2_30day_crf9] = '2'	y
contact2_crf9	crf_9_vital_status_outcome		yesno	Able to contact guardian/relative?							[contact1_crf9] = '0'	y
vit_stat2_30day_crf9	crf_9_vital_status_outcome		radio	Vital status of child at 30 days after discharge	1, Alive, no readmissions | 2, Alive, has been readmitted to hospital | 3, Dead | 4, Able to speak to guardian/relative, but status of child is unknown						[contact2_crf9] = '1'	y
readmit2_crf9	crf_9_vital_status_outcome		text	Number of readmissions			number				[vit_stat2_30day_crf9] = '2'	y
no_contact_crf9	crf_9_vital_status_outcome		radio	Unable to contact guardian/relative after two attempts?	1, Yes	CRF 9 can only be marked as "Complete" after two attempts to contact guardian					[contact1_crf9] = '0' and [contact2_crf9] = '0'	y
rand_id_crf10	crf_10_adverse_outcome		descriptive	[patient_informatio_arm_4][child_name], [patient_informatio_arm_4][rand_id]
clinician_initials_crf10	crf_10_adverse_outcome		text	Clinician Initials								y
instructions_crf10	crf_10_adverse_outcome		descriptive	This form is to be completed at hospital outcome for ALL 1-59 month olds enrolled into the study that have an adverse event while enrolled. An adverse event is defined as any unexpected incident that results in a detrimental outcome. Examples include equipment malfunction or adverse consequence of equipment (e.g. septal damage or sores), suspected drug reaction, incorrect drug dose or treatment, …
detail_adverse1	crf_10_adverse_outcome		notes	Please document the details of the adverse event in full:								y
rand_id_crf11	crf_11_dna_pcr_result		descriptive	[patient_informatio_arm_4][child_name], [patient_informatio_arm_4][rand_id]
clinician_initials_crf11	crf_11_dna_pcr_result		text	Clinician Initials								y
instructions_crf11	crf_11_dna_pcr_result		descriptive	This form is to be completed at hospital outcome for ALL 1-59 month olds enrolled into the study that had and HIV DNA PCR Test performed at enrollment.
hiv_pcr_result_crf11	crf_11_dna_pcr_result	HIV DNA PCR Test Result	radio	HIV DNA PCR test results	1, Positive | 2, Negative | 3, Lost sample, confirmed						[patient_informatio_arm_4][hiv_pcr] = '1'	y
hiv_pcr_yes_crf11	crf_11_dna_pcr_result		radio	CONFIRM Child's HIV status is "HIV-infected"	1, Yes, the child is "HIV-infected"						[patient_informatio_arm_4][hiv_pcr] = '1' and [hiv_pcr_result_crf11] = 1	y
hiv_pcr_no_crf11	crf_11_dna_pcr_result		radio	CONFIRM Child's HIV status is "HIV-exposed"	1, Yes, the child is "HIV-exposed"						[patient_informatio_arm_4][hiv_pcr] = '1' and ([hiv_pcr_result_crf11] = 2 or [hiv_pcr_result_crf11] = 3)	y
id_first_gas	crf_12_blood_gas_results	BLOOD GAS #1	text	ID code for staff performing first istat blood gas			number
ph_first_blood_gas	crf_12_blood_gas_results		text	pH of first blood gas			number_2dp	6.5	7.7
pco2_first_blood_gas	crf_12_blood_gas_results		text	pCO2 of first blood gas			number_1dp	10	100
po2_first_blood_gas	crf_12_blood_gas_results		text	pO2 of first blood gas			number_1dp	20	300
be_first_blood_gas	crf_12_blood_gas_results		text	BE on first blood gas		"Base excess" or "BE" on print-out	number	-25	25
hco3_first_blood_gas	crf_12_blood_gas_results		text	HCO3 on first blood gas			number	1	40
so2_first_blood_gas	crf_12_blood_gas_results		text	SO2% on first blood gas			number	1	100
lactate_first_blood_gas	crf_12_blood_gas_results		text	lactate first blood gas			number_1dp	0	30
id_code_second_gas	crf_12_blood_gas_results	BLOOD GAS #2	text	ID code for staff performing second istat blood gas			number
ph_second_blood_gas	crf_12_blood_gas_results		text	pH on second blood gas			number_2dp	6.5	7.7
pco2_second_blood_gas	crf_12_blood_gas_results		text	pCO2 on second blood gas			number_1dp	10	100
po2_second_blood_gas	crf_12_blood_gas_results		text	pO2 on second blood gas			number_1dp	20	300
be_second_blood_gas	crf_12_blood_gas_results		text	BE on second blood gas		"Base Excess" or "BE" on print-out	number	-25	25
hco3_second_blood_gas	crf_12_blood_gas_results		text	HCO3 on second blood gas			number	1	40
so2_second_blood_gas	crf_12_blood_gas_results		text	SO2% on second blood gas			number	1	100
lactate_second_blood_gas	crf_12_blood_gas_results		text	lactate on second blood gas			number_1dp	0	30
id_code_third_gas	crf_12_blood_gas_results	BLOOD GAS #3	text	ID code for staff performing third istat blood gas			number
ph_third_blood_gas	crf_12_blood_gas_results		text	pH of third blood gas			number_2dp	6.5	7.7
pco2_third_blood_gas	crf_12_blood_gas_results		text	pCO2 on third blood gas			number_1dp	10	100
po2_third_blood_gas	crf_12_blood_gas_results		text	pO2 on third blood gas			number_1dp	20	300
be_third_blood_gas	crf_12_blood_gas_results		text	BE on third blood gas		"Base Excess" or "BE" on print-out	number	-25	25
hco3_third_blood_gas	crf_12_blood_gas_results		text	HCO3 on third blood gas			number	1	40
so2_third_blood_gas	crf_12_blood_gas_results		text	SO2% on third blood gas			number	1	100
lactate_third_blood_gas	crf_12_blood_gas_results		text	lactate on third blood gas			number	0	30
pulse_third_blood_gas	crf_12_blood_gas_results	6 Hour Assessment: Blood pressure, vital signs and respiratory assessment	text	Pulse rate at time of third blood gas		write in (beats/min)	number	30	300
rr_third_blood_gas	crf_12_blood_gas_results		text	Respiratory rate at time of third blood gas		Count respiratory rate for 1 minute, write in breaths/minute	number	10	150
sp02_third_blood_gas	crf_12_blood_gas_results		text	O2 Sat (%) at time of third blood gas			number	30	100
temp_third_blood_gas	crf_12_blood_gas_results		text	Temperature at time of third blood gas		in celsius	number	32	42
bcs_third_blood_gas	crf_12_blood_gas_results		text	Blantyre coma score (_/5) at time of third blood gas			number	0	5
sbp_third_blood_gas	crf_12_blood_gas_results		text	Systolic blood pressure at time of third blood gas			number	30	150
dbp_third_blood_gas	crf_12_blood_gas_results		text	Diastolic blood pressure at time of third blood gas			number	10	100
bp_unable	crf_12_blood_gas_results		checkbox	If you were unable to measure blood pressure after 3 attempts, what was the problem?	1, Excessive movement | 2, unable to obtain reading | 3, BP cuff not available | 4, BP cuff not functioning properly | 5, unable to obtain reading | 6, cuff not properly sized
third_radial_pulse	crf_12_blood_gas_results		yesno	Is the radial pulse weak, at the time of the third blood gas?		palpate pulse in the wrist
third_cold_extremity	crf_12_blood_gas_results		yesno	Are the hands and feet cold, at the time of the third blood gas?
third_cap_refil	crf_12_blood_gas_results		yesno	Is the capillary refill time 3 seconds or longer, at the time of the third blood gas?		check at fingers or toes
indraw_third_blood_gas	crf_12_blood_gas_results		yesno	Severe chest indrawing at time of third blood gas?
head_nod_third_blood_gas	crf_12_blood_gas_results		yesno	Head nodding and/or neck muscle pulling (tracheal tugging) at time of third blood gas?
grunt_third_blood_gas	crf_12_blood_gas_results		yesno	Grunting at time of third blood gas?		repetitive "eh" on expiration
stridor_third_blood_gas	crf_12_blood_gas_results		yesno	Stridor when calm at time of third blood gas?		not crying or agitated
apnea_third_blood_gas	crf_12_blood_gas_results		yesno	History or observation of apnea at time of third blood gas?
flaring_third_blood_gas	crf_12_blood_gas_results		yesno	Persistent nasal flaring at time of third blood gas?
convulsions_third_gas	crf_12_blood_gas_results		yesno	Convulsions at time of third blood gas?		answer YES for observed OR reported convulsions
unable_feed_third_gas	crf_12_blood_gas_results		yesno	Unable to feed at time of third blood gas?		unable to feed at all
vomits_third_blood_gas	crf_12_blood_gas_results		yesno	Vomits all feeds at time of third blood gas?
