# Supplementary material for: Antibiotic treatment failure in children aged 1 to 59 months with World Health Organization-defined severe pneumonia in Malawi: A CPAP IMPACT trial secondary analysis
Source: PLoS One. 2022 Dec 14;17(12):e0278938. doi: 10.1371/journal.pone.0278938 (PMC9750006; doi:10.1371/journal.pone.0278938)
Supplement: S3 File — (XLSX) [file pone.0278938.s003.xlsx]

## Sheet: Sheet1
variable_number	name	type	vallab	varlab
1	_study_id2	int
2	max_resp_round_crf6	byte
3	treatfday3_5_log1_indi	byte		TreatFday3_5_log1_indi
4	treatfday3_5_log2_indi	byte		TreatFday3_5_log2_indi
5	treatfday6_indi	byte		TreatFday6_indi
6	treat_failure	byte	treat_failure
7	failure_bi	byte	failbi
8	age_months	float
9	random_oxy	byte
10	gender	byte
11	wt	float
12	wt4ht	byte
13	muac	float
14	who_sam_yes	byte
15	who_sam_no	byte
16	child_inf_hiv	byte
17	child_not_inf_expo_hiv	byte
18	ml_res	byte
19	hb_results	float
20	diarrhea	byte
21	dehydrat_no_oxy	byte
22	dehydrat_some_oxy	byte
23	dehydrat_sev_oxy	byte
24	premature_birth	byte
25	indoor_cook	byte
26	ciga_expo	byte
27	antibiotic_prior_hosp	byte	antibiotic
28	pneumonia_resp	byte
29	tb_expo	byte
30	breastfeeding	byte
31	dos_3_hib	byte
32	dos_3_pcv	byte
33	distance_to_healthfac	float
34	sev_hypox_yes	byte
35	sev_hypox_no	byte
36	mild_hypox_yes	byte
37	mild_hypox_no	byte
38	wheeze	byte
39	vf_breath7_yes	byte
40	vf_breath7_no	byte
41	dang_sign60_yes	byte
42	dang_sign60_no	byte
43	day_6_cre1	byte		fever >38.0 Celsius ,>=day6
44	day_6_cre2	byte
45	day_6_cre3	byte		Need to continue receiving oxygen or CPAP , >=Day6
46	day_6_cre4	byte		Death >= Day 6
47	sev_indraw_day6	byte
48	flaring_day6	byte
49	grunt_day6	byte
50	head_nodding_day6	byte
51	sev_hypox_yes_day6	byte
52	apnea_day6	byte
53	convulsions_day6	byte
54	vomit_day6	byte
55	no_feed_day6	byte
56	random_cpap	byte
57	sev_indraw_day3_5	byte
58	flaring_day3_5	byte
59	grunt_day3_5	byte
60	head_nodding_day3_5	byte
61	sev_hypox_yes_day3_5	byte
62	vomit_day3_5	byte
63	no_feed_day3_5	byte
64	bcs_total_day3_5	byte
65	gen_dang_new_day3_5	byte
66	died	byte
67	day_3_5_cre1	byte
68	day_3_5_cre2	byte
69	day_3_5_cre3	byte
70	day_3_5_cre4_log1	byte		Development of a new respiratory danger sign for >=5 & <=10
71	day_3_5_cre4_log2	byte
72	day_3_5_cre5_log1	byte
73	day_3_5_cre5_log2	byte
74	day_3_5_cre6	byte
75	baby_vf_breath_yes	byte
76	dang_sign60_3_yes	byte
77	general_danger	byte
78	resp_danger	byte
79	fever	byte
80	gen_dang_yes	byte
81	child_cpt	byte
82	breastfeeding_new	byte		age_months value <24 months AND breastfeeding response YES
83	dos_3_hib_new	byte		age_months value >=4 months AND dos_3_hib
84	dos_3_pcv_new	byte		age_months value >=4 months AND dos_3_pcv
85	random_type	byte	random_type
86	hiv_expo_infect	byte	hiv_expo_infect	HIV 3category
87	cpt_yn	byte		CPT
88	age_cat	byte	age_cat
89	wt_cat	byte	wt_cat
90	wt4ht_cat	byte	wt4ht_cat
91	muac_cat	byte	muac_cat
92	hb_results_cat	byte	hb_results_cat
93	distance_to_healthfac_cat	byte	distance_to_healthfac_cat
94	resp_danger_signs_day6	byte
95	resp_danger_signs_day3_5	byte
96	gen_danger_signs_day6	byte
97	gen_danger_signs_day3_5	byte
98	waz06	float
99	waz	byte	waz_lab
100	sam	byte	yn	SAM
101	hb_results_bi	byte	hb_results_bi
102	distance_to_healthfac_cat2	byte	distance_to_healthfac_cat2
