# Supplementary material for: Antibiotic treatment failure in children aged 1 to 59 months with World Health Organization-defined severe pneumonia in Malawi: A CPAP IMPACT trial secondary analysis
Source: PLoS One. 2022 Dec 14;17(12):e0278938. doi: 10.1371/journal.pone.0278938 (PMC9750006; doi:10.1371/journal.pone.0278938)
Supplement: S4 File — (DO) [file pone.0278938.s004.do]

clear all
ssc install table1
// CODE FOR STATISTICS USED IN THE PAPER

// This file has enhanced windows metafile figures, and can only run on Windows machines
// Please place this  file and McCollum_CPAP_wide__9_Sep_2022.csv under same folder
global date="$S_DATE"
global date = subinstr("$date"," ","_",.)

//data file:
global data "McCollum_CPAP_wide__9_Sep_2022.csv"

//result file:
global result_excel "McCollum_CPAP_submit_$date.xlsx"
capture erase "$result_excel"

import delimited using "$data", varnames(1) clear
label var day_3_5_cre4_log1 "Development of a new respiratory danger sign  for >=5 & <=10"
label var day_6_cre1 "fever >38.0 Celsius ,>=day6"
label var day_6_cre3 "Need to continue receiving oxygen or CPAP , >=Day6"
label var day_6_cre4 "Death >= Day 6"
label define treat_failure 1 "No treatment failure" 2 "Treatment failure in day 3-5" 3 "Treatment failure in day 6"
label value treat_failure treat_failure
label def failbi 0"No treatment failure" 1"Treatment failure"
label values failure_bi failbi
label var breastfeeding_new "age_months value <24 months  AND breastfeeding response YES"
label var dos_3_hib_new "age_months value >=4 months AND dos_3_hib "
label var dos_3_pcv_new "age_months value >=4 months AND dos_3_pcv  "
label define random_type 0 "Bubble CPAP" 1 "Low flow oxygen"
label value random_type random_type
label var hiv_expo_infect "HIV 3category"
label define hiv_expo_infect 0 "HIV negative not exposed" 1 "HIV negative exposed" 2 "HIV positive"
label value hiv_expo_infect hiv_expo_infect
label var cpt_yn "CPT"
label define age_cat 3 "1-11 months" 2 "12-35 months" 1 "36-59 months"
label value age_cat age_cat
label define wt_cat 3 "<5kg" 2 "5-<15 kg" 1 ">=15kg"
label value wt_cat wt_cat
label define wt4ht_cat 1 "<-3" 2 "-3 to <-2" 3 ">=-2"
label value wt4ht_cat wt4ht_cat
label define muac_cat 3 "<11.5" 2 "11.5-<12.5" 1 "=>12.5"
label value muac_cat muac_cat
label define hb_results_cat 3 "<5" 2 "5-10" 1 ">10"
label value hb_results_cat hb_results_cat
label define distance_to_healthfac_cat 1 "<10km" 2 "=>10km"
label value distance_to_healthfac_cat distance_to_healthfac_cat
lab def waz_lab 0 ">=-2.0" 1 ">-3 to <-2.0" 2 "=<-3.0"
lab val waz waz_lab
label var sam "SAM"
label def yn 1"Yes" 0"No"
label values sam yn
label define hb_results_bi 1 "<5" 0">=5"
label value hb_results_bi hb_results_bi
label def antibiotic 0"No" 1"Yes" 2"Not know"
label values antibiotic_prior_hosp antibiotic
label define distance_to_healthfac_cat2 1 "<5km" 2 "5-<10km" 3">=10km"
label value distance_to_healthfac_cat2 distance_to_healthfac_cat2
save "McCollum_CPAP_submit_$date.dta", replace
********************************************************************************
************Table1*
********************************************************************************
use "McCollum_CPAP_submit_$date.dta", clear

global contlist = "age_months wt wt4ht waz06 muac hb_results distance_to_healthfac "
global catlist = "random_type gender sam child_inf_hiv child_not_inf_expo_hiv hiv_expo_infect " + ///
				 "ml_res premature_birth indoor_cook ciga_expo antibiotic_prior_hosp " + ///
				 "pneumonia_resp tb_expo breastfeeding_new dos_3_hib_new dos_3_pcv_new " + ///
				 "diarrhea dehydrat_no_oxy dehydrat_some_oxy dehydrat_sev_oxy " + ///
				 "age_cat wt_cat  muac_cat hb_results_cat distance_to_healthfac_cat distance_to_healthfac_cat2 died "  + ///
				 " day_3_5_cre6 waz baby_vf_breath_yes dang_sign60_3_yes cpt_yn "

//random_oxy,diarrhea,dehydrat_no_oxy,dehydrat_some_oxy,dehydrat_sev_oxy all missing
local table1_cont = ""
local table1_cat = ""

local word_cat : word count $catlist
local word_cont : word count $contlist

foreach c of numlist 1/`word_cont' {
	local v : word `c' of $contlist
	if `c'!=`word_cont' {
		local table1_cont = "`table1_cont' " + "`v' conts \ `v' contn\ " //conts: skewed
	}
	else {
		local table1_cont = "`table1_cont' " + "`v' conts \ `v' contn "
	}
}

foreach c of numlist 1/`word_cat' {
	local v : word `c' of $catlist
	if `c'!=`word_cat' {
		local table1_cat = "`table1_cat' " + "`v' cat \ " //conts: skewed
	}
	else {
		local table1_cat = "`table1_cat' " + "`v' cat "
	}
}
table1 , by(treat_failure) vars( `table1_cat' \ `table1_cont' ) ///
		 saving("$result_excel", sheet("Table1_3cats", replace) cell(A3)) ///
		 format(%4.3f) cmissing test missing
		 
putexcel set "$result_excel", sheet("Table1_3cats") modify
putexcel A1="Table 1: Baseline characteristics of patients with antibiotic treatment failure in the CPAP IMPACT "
putexcel close

table1 , by(failure_bi) vars( `table1_cat' \ `table1_cont' ) ///
		 saving("$result_excel", sheet("Table1_bi", modify) cell(A3)) ///
		 format(%4.3f) cmissing test missing

putexcel set "$result_excel", sheet("Table1_bi") modify open
putexcel A1="Table 1: Baseline characteristics of patients with antibiotic treatment failure in the CPAP IMPACT "
putexcel close

********************************************************************************
************Table2*
********************************************************************************
use "McCollum_CPAP_submit_$date.dta", clear

global catlist = "day_6_cre1 day_6_cre3 treat_failure sev_indraw_day6 flaring_day6 grunt_day6 head_nodding_day6 " +  ///
			     "sev_hypox_yes_day6 apnea_day6 resp_danger_signs_day6 convulsions_day6 vomit_day6 no_feed_day6 " + ///
			     "gen_danger_signs_day6 random_cpap day_3_5_cre4_log1 sev_indraw_day3_5 flaring_day3_5 grunt_day3_5 " + ///
			     "head_nodding_day3_5 sev_hypox_yes_day3_5 resp_danger_signs_day3_5 vomit_day3_5 no_feed_day3_5 bcs_total_day3_5 " + ///
				 "gen_danger_signs_day3_5 gen_dang_new_day3_5 cpt_yn "

local table1_cat = ""

local word_cat : word count $catlist

foreach c of numlist 1/`word_cat' {
	local v : word `c' of $catlist
	if `c'!=`word_cat' {
		local table1_cat = "`table1_cat' " + "`v' cat \ " //conts: skewed
	}
	else {
		local table1_cat = "`table1_cat' " + "`v' cat "
	}
}
table1 , by(random_type) vars( `table1_cat' ) ///
		 saving("$result_excel", sheet("Table2") sheetmodify cell(A3)) ///
		 format(%4.3f) cmissing test missing
		 
putexcel set "$result_excel", sheet("Table2") modify open
putexcel A1="Table 2: Reasons for antibiotic treatment failure amongst by study arm"
putexcel close

********************************************************************************
************Table2 v2*
********************************************************************************
use "McCollum_CPAP_submit_$date.dta", clear

global catlist = "treatfday3_5_log1_indi treatfday3_5_log2_indi " + ///
				 "day_3_5_cre1 day_3_5_cre2 general_danger resp_danger fever day_3_5_cre3 day_3_5_cre4_log1 day_3_5_cre4_log2 day_3_5_cre5_log1 day_3_5_cre5_log2 day_3_5_cre6  " + ///
				 "treatfday6_indi day_6_cre1 day_6_cre2 day_6_cre3 day_6_cre4 child_cpt " 

local table1_cat = ""

local word_cat : word count $catlist

foreach c of numlist 1/`word_cat' {
	local v : word `c' of $catlist
	if `c'!=`word_cat' {
		local table1_cat = "`table1_cat' " + "`v' cat \ " //conts: skewed
	}
	else {
		local table1_cat = "`table1_cat' " + "`v' cat "
	}
}
table1 , by(random_type) vars( `table1_cat' ) ///
		 saving("$result_excel", sheet("Table2 V2") sheetmodify cell(A3)) ///
		 format(%4.3f) cmissing test missing
		 
putexcel set "$result_excel", sheet("Table2 V2") modify
putexcel A1="Table 2: Reasons for antibiotic treatment failure amongst by study arm"
putexcel close

********************************************************************************
************Table3*
********************************************************************************
use "McCollum_CPAP_submit_$date.dta", clear

global Continouslist = "age_months wt wt4ht muac hb_results distance_to_healthfac "
global catlist = "random_cpap random_oxy gender who_sam child_inf_hiv child_not_inf_expo_hiv hiv_expo_infect " + ///
				 "sev_hypox_yes sev_hypox_no mild_hypox_yes mild_hypox_no wheeze vf_breath7_yes baby_vf_breath_yes " + ///
				 "vf_breath7_no dang_sign60_yes  dang_sign60_3_yes dang_sign60_no " + ///
				 "ml_res premature_birth indoor_cook ciga_expo antibiotic_prior_hosp " + ///
				 "pneumonia_resp tb_expo breastfeeding_new dos_3_hib_new dos_3_pcv_new " + ///
				 "diarrhea dehydrat_no_oxy dehydrat_some_oxy dehydrat_sev_oxy " + ///
				 "age_cat wt_cat  muac_cat hb_results_cat distance_to_healthfac_cat2 gen_dang_yes " 

				 

//Clean a little bit:

foreach var in random_cpap random_oxy child_inf_hiv child_not_inf_expo_hiv ///
			   dehydrat_no_oxy dehydrat_some_oxy dehydrat_sev_oxy ///
			   sev_hypox_yes sev_hypox_no mild_hypox_yes mild_hypox_no ///
			   wheeze vf_breath7_yes vf_breath7_no dang_sign60_yes dang_sign60_no ///
			   baby_vf_breath_yes  dang_sign60_3_yes gen_dang_yes {
	replace `var'=0 if `var'==.
}

gen who_sam=0 if who_sam_no==1
replace who_sam=1 if who_sam_yes==1

gen treat_failure_yn=treat_failure-1
replace treat_failure_yn=1 if treat_failure_yn>=1 & treat_failure_yn!=.


local covar1 = ""
/*
local covar2 = "age i.race i.gender"
local covar3 = "eGFR_first " //UACR not found
local covar4 = "i.smoke_status i.bmi i.el_dmcx i.el_htn i.el_chf"
local covar5 = "IL6_first FERRITIN_first DDIMER_first i.shock i.Ventilation " //alc mechanical,thrombotic event not found
*/

foreach outvar in treat_failure_yn {

	putexcel set "$result_excel", sheet("table3 unadjusted", replace ) modify open
	putexcel A1="Table 3 Predictors of antibiotic treatment failure" ///
			 A2="Model 1: unadjusted" ///
			 
	local i = 3

	foreach model in 1 {

		putexcel A`i'="Model `model'", bold
		local i = `i' + 1

		//continues and binary

		foreach type in Continous {
			putexcel A`i'="`type' Variable", bold
			local i = `i' + 1
			putexcel A`i'="Variable name" ///
					 B`i'="OR" ///
					 C`i'="Standard Error" ///
					 D`i'="95% CI" ///
					 E`i'="P value" ///
					 F`i'="No. of obs" , bold
			local i = `i' + 1

			foreach var in ${`type'list} {
				local var_lab : variable label `var'
				if "`var_lab'"=="" {
					local var_lab = "`var'"
				}
				
				capture noisily logistic `outvar' `var' `covar`model''
				
				if _rc==0{
					local Obs=e(N)
					
					lincom `var'
					foreach value in ub lb p se estimate {
						local `value'=string(r(`value'),"%4.3f")
					}
					if "`p'"=="0.000" {
						local p = "<0.001"
					}
					putexcel A`i'="`var_lab'" ///
							 B`i'="`estimate'" ///
							 C`i'="`se'" ///
							 D`i'="`lb' - `ub'" ///
							 E`i'="`p'" ///
							 F`i'="`Obs'" 
					local i = `i' + 1
								
				}
				else {
					putexcel A`i'="`var_lab'" ///
							 B`i'="No observation"
					local i = `i' + 1
				}

			}
			local i = `i' + 1
			
		}

		//categorical:
		local i = `i' + 1
		putexcel A`i'="Categorical Variable", bold
		local i = `i' + 1
		putexcel A`i'="Variable name" ///
				 B`i'="OR" ///
				 C`i'="Standard Error" ///
				 D`i'="95% CI" ///
				 E`i'="P value" ///
				 F`i'="No. of obs", bold
		local i = `i' + 1

		foreach var in $catlist {
			local var_lab : variable label `var'
			if "`var_lab'"=="" {
				local var_lab = "`var'"
			}
			capture noisily logistic `outvar' i.`var' `covar`model''
			
			if _rc==0{

				local Obs=e(N)
				
				count if `var'==0
				if `r(N)'!=0 {
					local rst=0
				}
				else {
					local rst=1
				}
				
				local ref : label(`var') `rst'
				if "`ref'"=="" {
					local ref=`rst'
				}
				count if `var'==`rst' & e(sample)
				local ref_n=`r(N)'
				
				putexcel A`i'="`var_lab'", bold
				putexcel F`i'="`Obs'" 
				local i = `i' + 1
				putexcel A`i'="`ref'" ///
						 B`i'="Reference" ///
						 F`i'="`ref_n'"
						 
				local i = `i' + 1
				
				tab `var'
				local level=`r(r)'
				local start=`rst'+1
				local end=`rst'+`level'-1
				
				foreach cat_level of numlist `start'/`end' {
					
					local catlab : label(`var') `cat_level'
					if "`catlab'"=="" {
						local catlab=`cat_level'
					}
					count if `var'==`cat_level' & e(sample)
					local n_cat=`r(N)'
					
					lincom `cat_level'.`var'
					
					foreach value in ub lb p se estimate {
						local `value'=string(r(`value'),"%4.3f")
					}
					
					if "`p'"=="0.000" {
						local p = "<0.001"
					}

					putexcel A`i'="`catlab'" ///
							 B`i'="`estimate'" ///
							 C`i'="`se'" ///
							 D`i'="`lb' - `ub'" ///
							 E`i'="`p'" ///
							 F`i'="`n_cat'"
					local i = `i' + 1
				}		
			}
			else {
				putexcel A`i'="`var_lab'" ///
						 B`i'="No observation"
				local i = `i' + 1
			}

		}
		local i = `i' + 3
	}
	putexcel close
}


/*Multivariate Logistic regression*/

local multivar1 = "age_months gender random_type "
local multivar2 = "age_months gender random_type sam hb_results_bi gen_dang_yes distance_to_healthfac_cat "

local multivarcont = "age_months wt wt4ht muac hb_results distance_to_healthfac "
local multivarcat = "gender random_type sam hb_results_bi " + /// 
					"child_inf_hiv child_not_inf_expo_hiv hiv_expo_infect " + /// 
					"sev_hypox_yes sev_hypox_no mild_hypox_yes mild_hypox_no " + /// 
					"wheeze vf_breath7_yes baby_vf_breath_yes " + /// 
					"vf_breath7_no dang_sign60_yes  dang_sign60_3_yes dang_sign60_no " + ///
					"ml_res premature_birth indoor_cook ciga_expo " + /// 
					"antibiotic_prior_hosp pneumonia_resp tb_expo " + /// 
					"breastfeeding_new dos_3_hib_new dos_3_pcv_new " + /// 
					"diarrhea dehydrat_no_oxy dehydrat_some_oxy dehydrat_sev_oxy " + ///
					"age_cat wt_cat muac_cat hb_results_cat distance_to_healthfac_cat2 gen_dang_yes "
					

foreach grp in 1 2 {

	putexcel set "$result_excel", sheet("table3 adjusted `grp'") modify open
	putexcel A1="Table 3 Predictors of antibiotic treatment failure" ///
			 A2="Model 2: adjusted `multivar`grp''" ///
			 
	local i = 3

	
//continues and binary

	foreach type in cont {
		putexcel A`i'="Continous Variable", bold
		local i = `i' + 1
		putexcel A`i'="Variable name" ///
				 B`i'="OR" ///
				 C`i'="Standard Error" ///
				 D`i'="95% CI" ///
				 E`i'="P value" ///
				 F`i'="No. of obs" , bold
		local i = `i' + 1

		foreach var in `multivar`type'' {
			local var_lab : variable label `var'
			if "`var_lab'"=="" {
				local var_lab = "`var'"
			}
			
			if `grp' == 2 & "`var'" == "hb_results" {
				local multivar2_temp1 = subinstr("`multivar2'", "hb_results_bi", "", .)
				capture noisily logistic treat_failure_yn `var' `multivar2_temp1' 
			}
			else if `grp' == 2 & "`var'" == "distance_to_healthfac" {
				local multivar2_temp2 = subinstr("`multivar2'", "distance_to_healthfac_cat", "", .)
				capture noisily logistic treat_failure_yn `var' `multivar2_temp2' 
			}
			else {
				capture noisily logistic treat_failure_yn `var' `multivar`grp'' 
			}
			
				
			if _rc==0{
				local Obs=e(N)
					
				lincom `var'
				foreach value in ub lb p se estimate {
					local `value'=string(r(`value'),"%4.3f")
				}
				if "`p'"=="0.000" {
					local p = "<0.001"
				}
				putexcel A`i'="`var_lab'" ///
						 B`i'="`estimate'" ///
						 C`i'="`se'" ///
						 D`i'="`lb' - `ub'" ///
						 E`i'="`p'" ///
						 F`i'="`Obs'" 
				local i = `i' + 1
								
			} /*Continous var rc== 0*/
			else {
				putexcel A`i'="`var_lab'" ///
						 B`i'="No observation"
				local i = `i' + 1
			}

		} /*Continous var regression*/
		local i = `i' + 1
			
	} /*Continous var all*/

		//categorical:
		local i = `i' + 1
		putexcel A`i'="Categorical Variable", bold
		local i = `i' + 1
		putexcel A`i'="Variable name" ///
				 B`i'="OR" ///
				 C`i'="Standard Error" ///
				 D`i'="95% CI" ///
				 E`i'="P value" ///
				 F`i'="No. of obs", bold
		local i = `i' + 1

		foreach var in `multivarcat' {
			local var_lab : variable label `var'
			if "`var_lab'"=="" {
				local var_lab = "`var'"
			}
			if `grp' == 2 & "`var'" == "hb_results_cat" {
				local multivar2_temp1 = subinstr("`multivar2'", "hb_results_bi", "", .)
				capture noisily logistic treat_failure_yn i.`var' `multivar2_temp1' 
			}
			else if "`var'" == "age_cat" {
				local multivar`grp'_agetemp = subinstr("`multivar`grp''", "age_months", "", .)
				capture noisily logistic treat_failure_yn i.`var' `multivar`grp'_agetemp' 
			}
			else if `grp' == 2 & "`var'" == "distance_to_healthfac_cat2" {
				local multivar2_disttemp = subinstr("`multivar2'", "distance_to_healthfac_cat", "", .)
				capture noisily logistic treat_failure_yn i.`var' `multivar2_disttemp' 
			}
			else {
				capture noisily logistic treat_failure_yn i.`var' `multivar`grp''
			}
			
			if _rc==0{

				local Obs=e(N)
				
				count if `var'==0
				if `r(N)'!=0 {
					local rst=0
				}
				else {
					local rst=1
				}
				
				local ref : label(`var') `rst'
				if "`ref'"=="" {
					local ref=`rst'
				}
				count if `var'==`rst' & e(sample)
				local ref_n=`r(N)'
				
				putexcel A`i'="`var_lab'", bold
				putexcel F`i'="`Obs'" 
				local i = `i' + 1
				putexcel A`i'="`ref'" ///
						 B`i'="Reference" ///
						 F`i'="`ref_n'"
						 
				local i = `i' + 1
				
				tab `var'
				local level=`r(r)'
				local start=`rst'+1
				local end=`rst'+`level'-1 
				if ("`var'" == "indoor_cook" | "`var'" == "ciga_expo" | "`var'" == "pneumonia_resp") & `grp'==2 {
					local end = `start'
				}
				
				foreach cat_level of numlist `start'/`end' {
					
					local catlab : label(`var') `cat_level'
					if "`catlab'"=="" {
						local catlab=`cat_level'
					}
					count if `var'==`cat_level' & e(sample)
					local n_cat=`r(N)'
					
					lincom `cat_level'.`var'
					
					foreach value in ub lb p se estimate {
						local `value'=string(r(`value'),"%4.3f")
					}
					
					if "`p'"=="0.000" {
						local p = "<0.001"
					}

					putexcel A`i'="`catlab'" ///
							 B`i'="`estimate'" ///
							 C`i'="`se'" ///
							 D`i'="`lb' - `ub'" ///
							 E`i'="`p'" ///
							 F`i'="`n_cat'"
					local i = `i' + 1
				}		
			}
			else {
				putexcel A`i'="`var_lab'" ///
						 B`i'="No observation"
				local i = `i' + 1
			}

		}
		local i = `i' + 3

				
	
	putexcel close
}

********************************************************************************
***Table 4
********************************************************************************
use "McCollum_CPAP_submit_$date.dta", clear

table1 , by(distance_to_healthfac_cat) vars( sev_hypox_yes cat \ mild_hypox_yes cat \ /// 
		 vf_breath7_yes cat \ baby_vf_breath_yes cat \ dang_sign60_yes cat \ /// 
		 dang_sign60_3_yes cat \ gen_dang_yes cat \ sam cat \ /// 
		 antibiotic_prior_hosp cat \ hb_results_bi cat ) /// 
		 saving("$result_excel", sheet("Table4", replace) cell(A2)) test missing

putexcel set "$result_excel", sheet("Table4") open modify
putexcel A1="Table 4: Pneumonia clinical severity on presentation in relation to distance to health facility"
putexcel close


********************************************************************************
***CPT by HIV
********************************************************************************
use "McCollum_CPAP_submit_$date.dta", clear

table1, by(hiv_expo_infect) vars(cpt_yn cat) /// 
		saving("$result_excel", sheet("HIV_CPT", replace) cell(A2)) test missing
		
putexcel set "$result_excel", sheet("HIV_CPT") open modify
putexcel A1="CPT status by HIV categories"
putexcel close


********************************************************************************
*Table1_bi row
********************************************************************************
use "McCollum_CPAP_submit_$date.dta", clear

global catlist = "random_type gender sam child_inf_hiv child_not_inf_expo_hiv hiv_expo_infect " + ///
				 "ml_res premature_birth indoor_cook ciga_expo antibiotic_prior_hosp " + ///
				 "pneumonia_resp tb_expo breastfeeding_new dos_3_hib_new dos_3_pcv_new " + ///
				 "diarrhea dehydrat_no_oxy dehydrat_some_oxy dehydrat_sev_oxy " + ///
				 "age_cat wt_cat  muac_cat hb_results_cat distance_to_healthfac_cat distance_to_healthfac_cat2 died "  + ///
				 " day_3_5_cre6 waz baby_vf_breath_yes dang_sign60_3_yes cpt_yn "
				 
putexcel set "$result_excel", sheet("Table1_bi new", replace) modify open
local i = 1
putexcel A`i' = "Table 1: Baseline characteristics of patients with antibiotic treatment failure in the CPAP IMPACT "
local i = `i' + 1
putexcel A`i' = "Factor" /// 
		 B`i' = "Level" /// 
		 C`i' = "No treatment failure" /// 
		 D`i' = "Treatment failure" /// 
		 E`i' = "p-value" ///
		 F`i' = "Test"

local i = `i' + 1
putexcel A`i' = "N"
count if failure_bi == 0
putexcel C`i' = "`r(N)'"
count if failure_bi == 1
putexcel D`i' = "`r(N)'"
local i = `i' + 1

foreach var in $catlist {
	local varlab : variable label `var' 
	if "`varlab'" == "" {
		local varlab = "`var'"
	}
	putexcel A`i' = "`varlab'"
	sum `var'
	local min = r(min)
	local max = r(max)
	count if !missing(`var') & failure_bi ==0
	local num0 = `r(N)'
	count if !missing(`var') & failure_bi ==1
	local num1 = `r(N)'
	
	if `min' != `max' & `num0' !=0 & `num1' !=0 {
		tab `var' failure_bi, chi
		local pvalue = string(`r(p)', "%4.3f")
		
		putexcel E`i' = "`pvalue'" /// 
				 F`i' = "Pearson's chi-squared"
	}
	
	
	foreach cat of numlist `min'/`max' {
		local catlab : label (`var') `cat'
		count if `var' == `cat'
		local tot = `r(N)'
		count if `var' == `cat' & failure_bi == 0
		local num0 = `r(N)'
		count if `var' == `cat' & failure_bi == 1
		local num1 = `r(N)'
		local pct0 = string(`num0'/`tot'*100, "%3.1f")
		local pct1 = string(`num1'/`tot'*100, "%3.1f")
		
		putexcel B`i' = "`catlab'" /// 
				 C`i' = "`num0' (`pct0'%)" /// 
				 D`i' = "`num1' (`pct1'%)"
		local i = `i' + 1
	}
	count if missing(`var')
	if `r(N)' != 0 {
		local tot = `r(N)'
		count if missing(`var') & failure_bi == 0
		local num0 = `r(N)'
		count if missing(`var') & failure_bi == 1
		local num1 = `r(N)'
		local pct0 = string(`num0'/`tot'*100, "%3.1f")
		local pct1 = string(`num1'/`tot'*100, "%3.1f")
		
		putexcel C`i' = "`num0' (`pct0'%)" /// 
				 D`i' = "`num1' (`pct1'%)"
		local i = `i' + 1
	}
}
putexcel close
